# Supplementary material for: ﻿Notes on twelve species of jumping spiders from Hainan Island, China (Araneae, Salticidae)
Source: Zookeys. 2023 Jun 15;1167:159–97. doi: 10.3897/zookeys.1167.105424 (PMC10288381; doi:10.3897/zookeys.1167.105424)
Supplement: XML Treatment for Carrhotus qingzhaoae [file zookeys.1167.105424-treatment1.xml]

<!DOCTYPE tp:taxon-treatment
  PUBLIC "-//TaxonX//DTD Taxonomic Treatment Publishing DTD v0 20100105//EN" "tax-treatment-NSO.dtd">
<tp:taxon-treatment xmlns:tp="http://www.plazi.org/taxpub"><tp:treatment-meta><kwd-group><label>Taxon classification</label><kwd>
                <named-content content-type="kingdom">Animalia</named-content>
              </kwd><kwd>
                <named-content content-type="order">Araneae</named-content>
              </kwd><kwd>
                <named-content content-type="family">Salticidae</named-content>
              </kwd></kwd-group><mixed-citation publication-type="journal"><person-group><name><surname>Wang</surname><given-names>Cheng</given-names></name><name><surname>Li</surname><given-names>Shuqiang</given-names></name></person-group><article-title>﻿Notes on twelve species of jumping spiders from Hainan Island, China (<tp:taxon-name><tp:taxon-name-part taxon-name-part-type="order">Araneae</tp:taxon-name-part></tp:taxon-name>, <tp:taxon-name><tp:taxon-name-part taxon-name-part-type="family">Salticidae</tp:taxon-name-part></tp:taxon-name>)</article-title><source>Zookeys</source><day>15</day><month>06</month><year>2023</year><volume>1167</volume><fpage>159</fpage><lpage>197</lpage><pub-id pub-id-type="doi">10.3897/zookeys.1167.105424</pub-id></mixed-citation></tp:treatment-meta><tp:nomenclature><label>﻿</label><tp:taxon-name>
              <object-id xmlns:xlink="http://www.w3.org/1999/xlink" content-type="arpha" xlink:type="simple">9D238101-F8F4-5072-B6F3-A4B28C4224F3</object-id>
              <tp:taxon-name-part taxon-name-part-type="genus" reg="Carrhotus">Carrhotus</tp:taxon-name-part>
              <tp:taxon-name-part taxon-name-part-type="species" reg="qingzhaoae">qingzhaoae</tp:taxon-name-part>
              <object-id xmlns:xlink="http://www.w3.org/1999/xlink" content-type="zoobank" xlink:type="simple">https://zoobank.org/36FC84A1-6B38-459B-A3CA-3DD0FF9D34BE</object-id>
            </tp:taxon-name><tp:taxon-status xmlns:xlink="http://www.w3.org/1999/xlink" xlink:type="simple">sp. nov.</tp:taxon-status><xref ref-type="fig" rid="F1">Figs 1</xref><xref ref-type="fig" rid="F2">, 2</xref></tp:nomenclature><tp:treatment-sec sec-type="type material" id="SECID0EPNAC"><title>Type material.</title><p><bold><italic>Holotype</italic></bold> ♂ (<abbrev xmlns:xlink="http://www.w3.org/1999/xlink" content-type="institution" xlink:title="Tongren University" id="ABBRID0E1NAC" xlink:type="simple">TRU</abbrev>-JS 0682), China: Hainan: Ledong County, Jianfengling National Nature Reserve, Peak Mountain (<named-content xmlns:xlink="http://www.w3.org/1999/xlink" content-type="dwc:verbatimCoordinates" xlink:type="simple"><named-content content-type="geo-json" specific-use="{&#34;type&#34;:&#34;Point&#34;,&#34;coordinates&#34;:[108.872000,18.718500]}" id="NCID0ECOAC" xlink:type="simple">18°43.11′N, 108°52.32′E</named-content></named-content>, ca. 1400 m), 17.iv.2019, C. Wang &amp; Y.F. Yang leg. <bold><italic>Paratypes</italic></bold> 1♂2♀ (<abbrev xmlns:xlink="http://www.w3.org/1999/xlink" content-type="institution" xlink:title="Tongren University" id="ABBRID0EKOAC" xlink:type="simple">TRU</abbrev>-JS 0683–0685), same data as holotype.</p></tp:treatment-sec><tp:treatment-sec sec-type="etymology" id="SECID0EPOAC"><title>Etymology.</title><p>The specific name is after Mrs. Qingzhao Li (1084–1155), the most outstanding female writer in the history of Chinese literature; noun (name) in genitive case.</p></tp:treatment-sec><tp:treatment-sec sec-type="diagnosis" id="SECID0EUOAC"><title>Diagnosis.</title><p>The male of <italic><tp:taxon-name><tp:taxon-name-part taxon-name-part-type="genus" reg="Carrhotus">Carrhotus</tp:taxon-name-part><tp:taxon-name-part taxon-name-part-type="species" reg="qingzhaoae">qingzhaoae</tp:taxon-name-part></tp:taxon-name></italic> sp. nov. resembles that of <italic><tp:taxon-name><tp:taxon-name-part taxon-name-part-type="genus" reg="Carrhotus">C.</tp:taxon-name-part><tp:taxon-name-part taxon-name-part-type="species" reg="atratus">atratus</tp:taxon-name-part></tp:taxon-name></italic> Satkunanathan &amp; Benjamin, 2022 in the general shape of palp, but differs in: (1) the embolus being narrower than 1/5 the bulb width in ventral view (Fig. <xref ref-type="fig" rid="F1">1B</xref>), vs. ~ 1/3 the bulb width in <italic><tp:taxon-name><tp:taxon-name-part taxon-name-part-type="genus" reg="Carrhotus">C.</tp:taxon-name-part><tp:taxon-name-part taxon-name-part-type="species" reg="atratus">atratus</tp:taxon-name-part></tp:taxon-name></italic> (<xref ref-type="bibr" rid="B17">Satkunanathan and Benjamin 2022</xref>: fig. 7C); (2) the <abbrev xmlns:xlink="http://www.w3.org/1999/xlink" xlink:title="retrolateral tibial apophysis" id="ABBRID0EEAAE" xlink:type="simple">RTA</abbrev> is straight and tapered in retrolateral view (Fig. <xref ref-type="fig" rid="F1">1C</xref>), vs. slightly curved and acutely narrowed distally in <italic><tp:taxon-name><tp:taxon-name-part taxon-name-part-type="genus" reg="Carrhotus">C.</tp:taxon-name-part><tp:taxon-name-part taxon-name-part-type="species" reg="atratus">atratus</tp:taxon-name-part></tp:taxon-name></italic> (<xref ref-type="bibr" rid="B17">Satkunanathan and Benjamin 2022</xref>: figs 6F, 7D). The female resembles that of <italic><tp:taxon-name><tp:taxon-name-part taxon-name-part-type="genus" reg="Carrhotus">C.</tp:taxon-name-part><tp:taxon-name-part taxon-name-part-type="species" reg="samchiensis">samchiensis</tp:taxon-name-part></tp:taxon-name></italic> Jastrzębski, 1999 in having very similar epigyne, but it can be easily distinguished by the following: (1) the copulatory openings are located posteriorly (Fig. <xref ref-type="fig" rid="F2">2A</xref>), vs. located anteromedially in <italic><tp:taxon-name><tp:taxon-name-part taxon-name-part-type="genus" reg="Carrhotus">C.</tp:taxon-name-part><tp:taxon-name-part taxon-name-part-type="species" reg="samchiensis">samchiensis</tp:taxon-name-part></tp:taxon-name></italic> (<xref ref-type="bibr" rid="B5">Jastrzębski 1999</xref>: fig. 20); (2) the copulatory ducts are greater than spermathecal width in length (Fig. <xref ref-type="fig" rid="F2">2B</xref>), vs. ca. the equal in length to spermathecal width in <italic><tp:taxon-name><tp:taxon-name-part taxon-name-part-type="genus" reg="Carrhotus">C.</tp:taxon-name-part><tp:taxon-name-part taxon-name-part-type="species" reg="samchiensis">samchiensis</tp:taxon-name-part></tp:taxon-name></italic> (<xref ref-type="bibr" rid="B5">Jastrzębski 1999</xref>: fig. 21).</p><fig id="F1" position="float" orientation="portrait"><object-id xmlns:xlink="http://www.w3.org/1999/xlink" content-type="doi" xlink:type="simple">10.3897/zookeys.1167.105424.figure1</object-id><object-id xmlns:xlink="http://www.w3.org/1999/xlink" content-type="arpha" xlink:type="simple">546D2113-27F1-5B00-A536-F6DEAAD726DB</object-id><label>Figure 1.</label><caption><p>Male palp of <italic><tp:taxon-name><tp:taxon-name-part taxon-name-part-type="genus" reg="Carrhotus">Carrhotus</tp:taxon-name-part><tp:taxon-name-part taxon-name-part-type="species" reg="qingzhaoae">qingzhaoae</tp:taxon-name-part></tp:taxon-name></italic> sp. nov., holotype <bold>A</bold> prolateral <bold>B</bold> ventral <bold>C</bold> retrolateral. Scale bars: 0.1 mm.</p></caption><graphic xmlns:xlink="http://www.w3.org/1999/xlink" xlink:href="zookeys-1167-159_article-105424__-g001.jpg" position="float" orientation="portrait" xlink:type="simple" id="oo_864365.jpg"><uri content-type="original_file" xlink:type="simple">https://binary.pensoft.net/fig/864365</uri></graphic></fig><fig id="F2" position="float" orientation="portrait"><object-id xmlns:xlink="http://www.w3.org/1999/xlink" content-type="doi" xlink:type="simple">10.3897/zookeys.1167.105424.figure2</object-id><object-id xmlns:xlink="http://www.w3.org/1999/xlink" content-type="arpha" xlink:type="simple">07993D47-307B-5BDE-BC38-882AB5BBD65B</object-id><label>Figure 2.</label><caption><p><italic><tp:taxon-name><tp:taxon-name-part taxon-name-part-type="genus" reg="Carrhotus">Carrhotus</tp:taxon-name-part><tp:taxon-name-part taxon-name-part-type="species" reg="qingzhaoae">qingzhaoae</tp:taxon-name-part></tp:taxon-name></italic> sp. nov., male holotype and female paratype <bold>A</bold> epigyne, ventral <bold>B</bold> vulva, dorsal <bold>C</bold> holotype habitus, dorsal <bold>D</bold> ditto, ventral <bold>E</bold> female paratype habitus, dorsal <bold>F</bold> holotype carapace, frontal <bold>G</bold> holotype chelicera, posterior. Scale bars: 0.1 mm (<bold>A, B, G</bold>); 0.5 mm (<bold>C–F</bold>).</p></caption><graphic xmlns:xlink="http://www.w3.org/1999/xlink" xlink:href="zookeys-1167-159_article-105424__-g002.jpg" position="float" orientation="portrait" xlink:type="simple" id="oo_864366.jpg"><uri content-type="original_file" xlink:type="simple">https://binary.pensoft.net/fig/864366</uri></graphic></fig></tp:treatment-sec><tp:treatment-sec sec-type="description" id="SECID0EUEAE"><title>Description.</title><p><bold>Male</bold> (Figs <xref ref-type="fig" rid="F1">1</xref>, <xref ref-type="fig" rid="F2">2C, D, F, G</xref>). Total length 5.03. Carapace 2.46 long, 2.03 wide. Abdomen 2.43 long, 1.60 wide. Clypeus 0.12 high. Eye sizes and inter-distances: <abbrev xmlns:xlink="http://www.w3.org/1999/xlink" xlink:title="anterior median eye" id="ABBRID0EEFAE" xlink:type="simple">AME</abbrev> 0.53, <abbrev xmlns:xlink="http://www.w3.org/1999/xlink" xlink:title="anterior lateral eye" id="ABBRID0EIFAE" xlink:type="simple">ALE</abbrev> 0.30, <abbrev xmlns:xlink="http://www.w3.org/1999/xlink" xlink:title="posterior lateral eye" id="ABBRID0EMFAE" xlink:type="simple">PLE</abbrev> 0.28, <abbrev xmlns:xlink="http://www.w3.org/1999/xlink" xlink:title="anterior eye row width" id="ABBRID0EQFAE" xlink:type="simple">AERW</abbrev> 1.83, <abbrev xmlns:xlink="http://www.w3.org/1999/xlink" xlink:title="posterior eye row width" id="ABBRID0EUFAE" xlink:type="simple">PERW</abbrev> 1.93, <abbrev xmlns:xlink="http://www.w3.org/1999/xlink" xlink:title="eye field length" id="ABBRID0EYFAE" xlink:type="simple">EFL</abbrev> 1.07. Legs: I 5.31 (1.55, 0.90, 1.25, 0.93, 0.68), II 4.83 (1.50, 0.85, 1.10, 0.83, 0.55), III 5.39 (1.65, 0.88, 1.23, 1.00, 0.63), IV 5.47 (1.60, 0.88, 1.28, 1.13, 0.58). Carapace red-brown to dark brown, covered with dense white setae on the later sides of thorax, and clypeus; fovea dark, linear, longitudinal. Chelicerae red-brown, each with two promarginal teeth and one retromarginal tooth. Endites pale to yellow, setose, widened distally. Labium red-brown to dark brown, with pale anterior margin. Sternum red-brown, covered with long white setae. Legs dark yellow to brown, setose and spinous. Abdomen almost oval, dorsum violet-brown, covered with dense, anterior, and lateral long setae, and covered by elliptical scutum extending from anterior 1/5 to the terminus and ca. half the abdomen width; venter grey to brown, setose. Palp (Fig. <xref ref-type="fig" rid="F1">1A–C</xref>). Tibia slightly longer than wide, with straight, tapered <abbrev xmlns:xlink="http://www.w3.org/1999/xlink" xlink:title="retrolateral tibial apophysis" id="ABBRID0EAGAE" xlink:type="simple">RTA</abbrev> directed towards ~ 11:00 o’clock position apically in retrolateral view; cymbium ~ 2× longer than wide in ventral view, with thin setae of various lengths; bulb elongated, with well-developed posterior lobe extending postero-prolaterally; embolus short, tapered, originates from the apical portion of bulb, curved towards prolateral side medially, with rather pointed tip.</p><p><bold>Female</bold> (Fig. <xref ref-type="fig" rid="F2">2A, B, E</xref>). Total length 5.49. Carapace 2.78 long, 2.41 wide. Abdomen 2.74 long, 2.07 wide. Clypeus 0.13 high. Eye sizes and inter-distances: <abbrev xmlns:xlink="http://www.w3.org/1999/xlink" xlink:title="anterior median eye" id="ABBRID0EMGAE" xlink:type="simple">AME</abbrev> 0.55, <abbrev xmlns:xlink="http://www.w3.org/1999/xlink" xlink:title="anterior lateral eye" id="ABBRID0EQGAE" xlink:type="simple">ALE</abbrev> 0.33, <abbrev xmlns:xlink="http://www.w3.org/1999/xlink" xlink:title="posterior lateral eye" id="ABBRID0EUGAE" xlink:type="simple">PLE</abbrev> 0.30, <abbrev xmlns:xlink="http://www.w3.org/1999/xlink" xlink:title="anterior eye row width" id="ABBRID0EYGAE" xlink:type="simple">AERW</abbrev> 2.15, <abbrev xmlns:xlink="http://www.w3.org/1999/xlink" xlink:title="posterior eye row width" id="ABBRID0E3GAE" xlink:type="simple">PERW</abbrev> 2.33, <abbrev xmlns:xlink="http://www.w3.org/1999/xlink" xlink:title="eye field length" id="ABBRID0EAHAE" xlink:type="simple">EFL</abbrev> 1.33. Legs: I 5.10 (1.60, 1.00, 1.20, 0.70, 0.60), II 4.81 (1.58, 0.88, 1.00, 0.75, 0.60), III 5.71 (1.80, 1.00, 1.23, 1.05, 0.63), IV 5.87 (1.83, 0.98, 1.25, 1.18, 0.63). Carapace similar to that of male, except paler, covered with dense yellow setae and sparse dark, long setae, without white setae on the lateral of thorax, and clypeus. Abdomen oval, dorsum yellow to brown, setose, with yellow, dark markings of setae. Epigyne (Fig. <xref ref-type="fig" rid="F2">2A, B</xref>). Wider than long, with arc-shaped basal plate almost as wide as epigyne; copulatory openings posteriorly located, separated from each other less than their width; copulatory ducts thin, paralleled extending anteromedially and followed by ~ 110° curves, and connected to the anterior portions of spermathecae distally; spermathecae irregular, separated from each other less than 1/6 their width.</p></tp:treatment-sec><tp:treatment-sec sec-type="distribution" id="SECID0EIHAE"><title>Distribution.</title><p>Known only from the type locality in Hainan Island, China.</p></tp:treatment-sec><ref-list><ref id="B17"><mixed-citation xmlns:xlink="http://www.w3.org/1999/xlink" xlink:type="simple"><person-group><name name-style="western"><surname>Satkunanathan</surname><given-names>A</given-names></name><name name-style="western"><surname>Benjamin</surname><given-names>SP</given-names></name></person-group> (<year>2022</year>) <article-title>Phylogenetic placement of <italic><tp:taxon-name><tp:taxon-name-part taxon-name-part-type="genus">Carrhotus</tp:taxon-name-part></tp:taxon-name></italic> Thorell, 1891 with three new species from Sri Lanka (<tp:taxon-name><tp:taxon-name-part taxon-name-part-type="order">Araneae</tp:taxon-name-part></tp:taxon-name>: <tp:taxon-name><tp:taxon-name-part taxon-name-part-type="family">Salticidae</tp:taxon-name-part></tp:taxon-name>).</article-title><source>European Journal of Taxonomy</source><volume>817</volume>: <fpage>78</fpage>–<lpage>110</lpage>. <ext-link xlink:href="10.5852/ejt.2022.817.1765" ext-link-type="doi" xlink:type="simple">https://doi.org/10.5852/ejt.2022.817.1765</ext-link></mixed-citation></ref><ref id="B5"><mixed-citation xmlns:xlink="http://www.w3.org/1999/xlink" xlink:type="simple"><person-group><name name-style="western"><surname>Jastrzębski</surname><given-names>P</given-names></name></person-group> (<year>1999</year>) <article-title><tp:taxon-name><tp:taxon-name-part taxon-name-part-type="family">Salticidae</tp:taxon-name-part></tp:taxon-name> from the Himalaya: The genus <italic><tp:taxon-name><tp:taxon-name-part taxon-name-part-type="genus">Carrhotus</tp:taxon-name-part></tp:taxon-name></italic> Thorell 1891 (<tp:taxon-name><tp:taxon-name-part taxon-name-part-type="order">Araneae</tp:taxon-name-part></tp:taxon-name>, <tp:taxon-name><tp:taxon-name-part taxon-name-part-type="family">Salticidae</tp:taxon-name-part></tp:taxon-name>).</article-title><source>Senckenbergiana Biologica</source><volume>79</volume>: <fpage>1</fpage>–<lpage>9</lpage>.</mixed-citation></ref></ref-list></tp:taxon-treatment>
