# Supplementary material for: ﻿Notes on twelve species of jumping spiders from Hainan Island, China (Araneae, Salticidae)
Source: Zookeys. 2023 Jun 15;1167:159–97. doi: 10.3897/zookeys.1167.105424 (PMC10288381; doi:10.3897/zookeys.1167.105424)
Supplement: XML Treatment for Gedea liangweii [file zookeys.1167.105424-treatment2.xml]

<!DOCTYPE tp:taxon-treatment
  PUBLIC "-//TaxonX//DTD Taxonomic Treatment Publishing DTD v0 20100105//EN" "tax-treatment-NSO.dtd">
<tp:taxon-treatment xmlns:tp="http://www.plazi.org/taxpub"><tp:treatment-meta><kwd-group><label>Taxon classification</label><kwd>
                <named-content content-type="kingdom">Animalia</named-content>
              </kwd><kwd>
                <named-content content-type="order">Araneae</named-content>
              </kwd><kwd>
                <named-content content-type="family">Salticidae</named-content>
              </kwd></kwd-group><mixed-citation publication-type="journal"><person-group><name><surname>Wang</surname><given-names>Cheng</given-names></name><name><surname>Li</surname><given-names>Shuqiang</given-names></name></person-group><article-title>﻿Notes on twelve species of jumping spiders from Hainan Island, China (<tp:taxon-name><tp:taxon-name-part taxon-name-part-type="order">Araneae</tp:taxon-name-part></tp:taxon-name>, <tp:taxon-name><tp:taxon-name-part taxon-name-part-type="family">Salticidae</tp:taxon-name-part></tp:taxon-name>)</article-title><source>Zookeys</source><day>15</day><month>06</month><year>2023</year><volume>1167</volume><fpage>159</fpage><lpage>197</lpage><pub-id pub-id-type="doi">10.3897/zookeys.1167.105424</pub-id></mixed-citation></tp:treatment-meta><tp:nomenclature><label>﻿</label><tp:taxon-name>
              <object-id xmlns:xlink="http://www.w3.org/1999/xlink" content-type="arpha" xlink:type="simple">9C40DF6C-BA3A-5B87-8BF5-0C1B907DDA23</object-id>
              <tp:taxon-name-part taxon-name-part-type="genus" reg="Gedea">Gedea</tp:taxon-name-part>
              <tp:taxon-name-part taxon-name-part-type="species" reg="liangweii">liangweii</tp:taxon-name-part>
              <object-id xmlns:xlink="http://www.w3.org/1999/xlink" content-type="zoobank" xlink:type="simple">https://zoobank.org/B66459A9-0D5F-4F4F-A1DF-9020E28E99DD</object-id>
            </tp:taxon-name><tp:taxon-status xmlns:xlink="http://www.w3.org/1999/xlink" xlink:type="simple">sp. nov.</tp:taxon-status><xref ref-type="fig" rid="F3">Figs 3</xref><xref ref-type="fig" rid="F4">, 4</xref></tp:nomenclature><tp:treatment-sec sec-type="type material" id="SECID0EKJAE"><title>Type material.</title><p><bold><italic>Holotype</italic></bold> ♂ (<named-content xmlns:xlink="http://www.w3.org/1999/xlink" content-type="dwc:institutional_code" xlink:title="Institute of Zoology, Chinese Academy of Sciences in Beijing" xlink:href="http://grbio.org/institution/institute-zoology-chinese-academy-sciences" xlink:type="simple">IZCAS</named-content>-Ar44497), China: Hainan: Ledong County, Jianfengling National Nature Reserve (<named-content xmlns:xlink="http://www.w3.org/1999/xlink" content-type="dwc:verbatimCoordinates" xlink:type="simple"><named-content content-type="geo-json" specific-use="{&#34;type&#34;:&#34;Point&#34;,&#34;coordinates&#34;:[108.827167,18.745500]}" id="NCID0E4JAE" xlink:type="simple">18°44.73′N, 108°49.63′E</named-content></named-content>, ca. 1240 m), 17.viii.2010, G. Tang leg. <bold><italic>Paratypes</italic></bold> 1♂1♀ (<named-content xmlns:xlink="http://www.w3.org/1999/xlink" content-type="dwc:institutional_code" xlink:title="Institute of Zoology, Chinese Academy of Sciences in Beijing" xlink:href="http://grbio.org/institution/institute-zoology-chinese-academy-sciences" xlink:type="simple">IZCAS</named-content>-Ar44498–44499), same data as holotype; 1♂ (<named-content xmlns:xlink="http://www.w3.org/1999/xlink" content-type="dwc:institutional_code" xlink:title="Institute of Zoology, Chinese Academy of Sciences in Beijing" xlink:href="http://grbio.org/institution/institute-zoology-chinese-academy-sciences" xlink:type="simple">IZCAS</named-content>-Ar44500), Jianfeng Botanical Garden (<named-content xmlns:xlink="http://www.w3.org/1999/xlink" content-type="dwc:verbatimCoordinates" xlink:type="simple"><named-content content-type="geo-json" specific-use="{&#34;type&#34;:&#34;Point&#34;,&#34;coordinates&#34;:[108.858333,18.737833]}" id="NCID0ESKAE" xlink:type="simple">18°44.27′N, 108°51.50′E</named-content></named-content>, ca. 910 m), 28.iv.2009, G. Tang leg.; 1♂ (<named-content xmlns:xlink="http://www.w3.org/1999/xlink" content-type="dwc:institutional_code" xlink:title="Institute of Zoology, Chinese Academy of Sciences in Beijing" xlink:href="http://grbio.org/institution/institute-zoology-chinese-academy-sciences" xlink:type="simple">IZCAS</named-content>-Ar44501), Wuzhishan City, Wuzhishan National Nature Reserve, 7.viii.2007, C.X. Wang leg.</p></tp:treatment-sec><tp:treatment-sec sec-type="etymology" id="SECID0E3KAE"><title>Etymology.</title><p>The specific name is after Prof. Liang Wei from Hainan Normal University, China; noun (name) in genitive case.</p></tp:treatment-sec><tp:treatment-sec sec-type="diagnosis" id="SECID0EBLAE"><title>Diagnosis.</title><p><italic><tp:taxon-name><tp:taxon-name-part taxon-name-part-type="genus" reg="Gedea">Gedea</tp:taxon-name-part><tp:taxon-name-part taxon-name-part-type="species" reg="liangweii">liangweii</tp:taxon-name-part></tp:taxon-name></italic> sp. nov. closely resembles that of <italic><tp:taxon-name><tp:taxon-name-part taxon-name-part-type="genus" reg="Gedea">G.</tp:taxon-name-part><tp:taxon-name-part taxon-name-part-type="species" reg="daoxianensis">daoxianensis</tp:taxon-name-part></tp:taxon-name></italic> Song &amp; Gong, 1992 in having very similar habitus and copulatory organs, but it can be easily distinguished by the following: (1) the <abbrev xmlns:xlink="http://www.w3.org/1999/xlink" xlink:title="dorsal tibial apophysis" id="ABBRID0E4LAE" xlink:type="simple">DTA</abbrev> bears six digitiform apophyses distally in retrolateral view (Fig. <xref ref-type="fig" rid="F3">3C</xref>), vs. several long setae-like apophyses in <italic><tp:taxon-name><tp:taxon-name-part taxon-name-part-type="genus" reg="Gedea">G.</tp:taxon-name-part><tp:taxon-name-part taxon-name-part-type="species" reg="daoxianensis">daoxianensis</tp:taxon-name-part></tp:taxon-name></italic> (<xref ref-type="bibr" rid="B20">Song and Gong 1992</xref>: fig. 6); (2) the copulatory openings are anteriorly located (Fig. <xref ref-type="fig" rid="F4">4A</xref>), vs. posteriorly located in <italic><tp:taxon-name><tp:taxon-name-part taxon-name-part-type="genus" reg="Gedea">G.</tp:taxon-name-part><tp:taxon-name-part taxon-name-part-type="species" reg="daoxianensis">daoxianensis</tp:taxon-name-part></tp:taxon-name></italic> (<xref ref-type="bibr" rid="B20">Song and Gong 1992</xref>: fig. 3); (3) the copulatory ducts are curved ~ 180° medially (Fig. <xref ref-type="fig" rid="F4">4B</xref>), vs. curved ~ 100° in <italic><tp:taxon-name><tp:taxon-name-part taxon-name-part-type="genus" reg="Gedea">G.</tp:taxon-name-part><tp:taxon-name-part taxon-name-part-type="species" reg="daoxianensis">daoxianensis</tp:taxon-name-part></tp:taxon-name></italic> (<xref ref-type="bibr" rid="B20">Song and Gong 1992</xref>: fig. 4).</p><fig id="F3" position="float" orientation="portrait"><object-id xmlns:xlink="http://www.w3.org/1999/xlink" content-type="doi" xlink:type="simple">10.3897/zookeys.1167.105424.figure3</object-id><object-id xmlns:xlink="http://www.w3.org/1999/xlink" content-type="arpha" xlink:type="simple">83E842D7-DDF7-59B1-8ACE-07BD80C585E2</object-id><label>Figure 3.</label><caption><p>Male palp of <italic><tp:taxon-name><tp:taxon-name-part taxon-name-part-type="genus" reg="Gedea">Gedea</tp:taxon-name-part><tp:taxon-name-part taxon-name-part-type="species" reg="liangweii">liangweii</tp:taxon-name-part></tp:taxon-name></italic> sp. nov., holotype <bold>A</bold> prolateral <bold>B</bold> ventral <bold>C</bold> retrolateral. Scale bars: 0.1 mm.</p></caption><graphic xmlns:xlink="http://www.w3.org/1999/xlink" xlink:href="zookeys-1167-159_article-105424__-g003.jpg" position="float" orientation="portrait" xlink:type="simple" id="oo_864367.jpg"><uri content-type="original_file" xlink:type="simple">https://binary.pensoft.net/fig/864367</uri></graphic></fig><fig id="F4" position="float" orientation="portrait"><object-id xmlns:xlink="http://www.w3.org/1999/xlink" content-type="doi" xlink:type="simple">10.3897/zookeys.1167.105424.figure4</object-id><object-id xmlns:xlink="http://www.w3.org/1999/xlink" content-type="arpha" xlink:type="simple">600A5ED0-C89F-5067-B1A8-EA0B51D24839</object-id><label>Figure 4.</label><caption><p><italic><tp:taxon-name><tp:taxon-name-part taxon-name-part-type="genus" reg="Gedea">Gedea</tp:taxon-name-part><tp:taxon-name-part taxon-name-part-type="species" reg="liangweii">liangweii</tp:taxon-name-part></tp:taxon-name></italic> sp. nov., male holotype and female paratype <bold>A</bold> epigyne, ventral <bold>B</bold> vulva, dorsal <bold>C</bold> holotype habitus, dorsal <bold>D</bold> ditto, ventral <bold>E</bold> female paratype habitus, dorsal <bold>F</bold> holotype carapace, frontal <bold>G</bold> holotype chelicera, posterior. Scale bars: 0.1 mm (<bold>A, B, G</bold>); 0.5 mm (<bold>C–F</bold>).</p></caption><graphic xmlns:xlink="http://www.w3.org/1999/xlink" xlink:href="zookeys-1167-159_article-105424__-g004.jpg" position="float" orientation="portrait" xlink:type="simple" id="oo_864368.jpg"><uri content-type="original_file" xlink:type="simple">https://binary.pensoft.net/fig/864368</uri></graphic></fig></tp:treatment-sec><tp:treatment-sec sec-type="description" id="SECID0ECQAE"><title>Description.</title><p><bold>Male</bold> (Figs <xref ref-type="fig" rid="F3">3</xref>, <xref ref-type="fig" rid="F4">4C, D, F, G</xref>). Total length 3.26. Carapace 1.72 long, 1.35 wide. Abdomen 1.57 long, 1.20 wide. Clypeus 0.07 high. Eye sizes and inter-distances: <abbrev xmlns:xlink="http://www.w3.org/1999/xlink" xlink:title="anterior median eye" id="ABBRID0ESQAE" xlink:type="simple">AME</abbrev> 0.37, <abbrev xmlns:xlink="http://www.w3.org/1999/xlink" xlink:title="anterior lateral eye" id="ABBRID0EWQAE" xlink:type="simple">ALE</abbrev> 0.26, <abbrev xmlns:xlink="http://www.w3.org/1999/xlink" xlink:title="posterior lateral eye" id="ABBRID0E1QAE" xlink:type="simple">PLE</abbrev> 0.21, <abbrev xmlns:xlink="http://www.w3.org/1999/xlink" xlink:title="anterior eye row width" id="ABBRID0E5QAE" xlink:type="simple">AERW</abbrev> 1.24, <abbrev xmlns:xlink="http://www.w3.org/1999/xlink" xlink:title="posterior eye row width" id="ABBRID0ECRAE" xlink:type="simple">PERW</abbrev> 1.11, <abbrev xmlns:xlink="http://www.w3.org/1999/xlink" xlink:title="eye field length" id="ABBRID0EGRAE" xlink:type="simple">EFL</abbrev> 0.80. Legs: I 3.48 (0.95, 0.65, 0.85, 0.63, 0.40), II 2.91 (0.90, 0.50, 0.63, 0.50, 0.38), III 3.33 (1.10, 0.50, 0.63, 0.70, 0.40), IV 3.23 (1.00, 0.43, 0.65, 0.75, 0.40). Carapace red-brown to dark brown, covered with dense yellow and white setae, with pair of indistinct, dark patches medially on eye field; fovea linear, longitudinal, dark. Chelicerae yellow, each with four promarginal teeth and one retromarginal fissidental tooth with four cusps. Endites paler than chelicerae, with sub-triangular distal processes extending laterally. Labium almost linguiform, bearing several dark setae at anterior margin. Sternum slightly longer than wide, with straight anterior margin, covered with paler thin setae. Legs yellow to brown, spinous. Abdomen elongate-oval, dorsum with two pairs of muscle depressions anteromedially and alternate dark brown and pale yellow transverse bands; venter pale-yellow to grey. Palp (Fig. <xref ref-type="fig" rid="F3">3A–C</xref>). Tibia wider than long, with curved, tapered <abbrev xmlns:xlink="http://www.w3.org/1999/xlink" xlink:title="retrolateral tibial apophysis" id="ABBRID0EORAE" xlink:type="simple">RTA</abbrev> coiled into a circle distally in retrolateral view, and platelike <abbrev xmlns:xlink="http://www.w3.org/1999/xlink" xlink:title="dorsal tibial apophysis" id="ABBRID0ESRAE" xlink:type="simple">DTA</abbrev> bearing six digitiform apophyses at distal end; cymbium almost two times longer than wide; bulb swollen, with well-developed posterior lobe extending downward; embolus strongly sclerotized, tapered, and curved, originates from antero-prolateral portion of bulb, with rather pointed tip.</p><p><bold>Female</bold> (Fig. <xref ref-type="fig" rid="F4">4A, B, E</xref>). Total length 3.73. Carapace 1.59 long, 1.22 wide. Abdomen 1.91 long, 1.35 wide. Clypeus 0.08 high. Eye sizes and inter-distances: <abbrev xmlns:xlink="http://www.w3.org/1999/xlink" xlink:title="anterior median eye" id="ABBRID0E5RAE" xlink:type="simple">AME</abbrev> 0.35, <abbrev xmlns:xlink="http://www.w3.org/1999/xlink" xlink:title="anterior lateral eye" id="ABBRID0ECSAE" xlink:type="simple">ALE</abbrev> 0.23, <abbrev xmlns:xlink="http://www.w3.org/1999/xlink" xlink:title="posterior lateral eye" id="ABBRID0EGSAE" xlink:type="simple">PLE</abbrev> 0.20, <abbrev xmlns:xlink="http://www.w3.org/1999/xlink" xlink:title="anterior eye row width" id="ABBRID0EKSAE" xlink:type="simple">AERW</abbrev> 1.12, <abbrev xmlns:xlink="http://www.w3.org/1999/xlink" xlink:title="posterior eye row width" id="ABBRID0EOSAE" xlink:type="simple">PERW</abbrev> 1.02, <abbrev xmlns:xlink="http://www.w3.org/1999/xlink" xlink:title="eye field length" id="ABBRID0ESSAE" xlink:type="simple">EFL</abbrev> 0.73. Legs: I 2.53 (0.78, 0.50, 0.55, 0.40, 0.30), II 2.43 (0.75, 0.48, 0.50, 0.40, 0.30), III 3.04 (1.00, 0.50, 0.58, 0.63, 0.33), IV 2.99 (0.90, 0.43, 0.65, 0.68, 0.33). Habitus (Fig. <xref ref-type="fig" rid="F4">4E</xref>) similar to that of male except darker, and with a more slender body. Epigyne (Fig. <xref ref-type="fig" rid="F4">4A, B</xref>). Wider than long, with pair of small, posterolateral hoods; copulatory openings anteriorly located, almost round, separated from each other ca. their diameter; copulatory ducts thick, strongly curved ~ 180° medially; spermathecae almost elliptical, separated from each other more than their width; fertilization ducts originate from the inner of anterior portions of spermathecae, extending almost transversely.</p></tp:treatment-sec><tp:treatment-sec sec-type="distribution" id="SECID0E5SAE"><title>Distribution.</title><p>Known only from the type locality in Hainan Province.</p></tp:treatment-sec><ref-list><ref id="B20"><mixed-citation xmlns:xlink="http://www.w3.org/1999/xlink" xlink:type="simple"><person-group><name name-style="western"><surname>Song</surname><given-names>DX</given-names></name><name name-style="western"><surname>Gong</surname><given-names>LS</given-names></name></person-group> (<year>1992</year>) <article-title>A new species of the genus <italic><tp:taxon-name><tp:taxon-name-part taxon-name-part-type="genus">Gedea</tp:taxon-name-part></tp:taxon-name></italic> from China (<tp:taxon-name><tp:taxon-name-part taxon-name-part-type="order">Araneae</tp:taxon-name-part></tp:taxon-name>: <tp:taxon-name><tp:taxon-name-part taxon-name-part-type="family">Salticidae</tp:taxon-name-part></tp:taxon-name>).</article-title><source>Dong Wu Fen Lei Xue Bao</source><volume>17</volume>: <fpage>291</fpage>–<lpage>293</lpage>.</mixed-citation></ref></ref-list></tp:taxon-treatment>
