# Supplementary material for: ﻿Notes on twelve species of jumping spiders from Hainan Island, China (Araneae, Salticidae)
Source: Zookeys. 2023 Jun 15;1167:159–97. doi: 10.3897/zookeys.1167.105424 (PMC10288381; doi:10.3897/zookeys.1167.105424)
Supplement: XML Treatment for Heliophanoides moi [file zookeys.1167.105424-treatment3.xml]

<!DOCTYPE tp:taxon-treatment
  PUBLIC "-//TaxonX//DTD Taxonomic Treatment Publishing DTD v0 20100105//EN" "tax-treatment-NSO.dtd">
<tp:taxon-treatment xmlns:tp="http://www.plazi.org/taxpub"><tp:treatment-meta><kwd-group><label>Taxon classification</label><kwd>
                <named-content content-type="kingdom">Animalia</named-content>
              </kwd><kwd>
                <named-content content-type="order">Araneae</named-content>
              </kwd><kwd>
                <named-content content-type="family">Salticidae</named-content>
              </kwd></kwd-group><mixed-citation publication-type="journal"><person-group><name><surname>Wang</surname><given-names>Cheng</given-names></name><name><surname>Li</surname><given-names>Shuqiang</given-names></name></person-group><article-title>﻿Notes on twelve species of jumping spiders from Hainan Island, China (<tp:taxon-name><tp:taxon-name-part taxon-name-part-type="order">Araneae</tp:taxon-name-part></tp:taxon-name>, <tp:taxon-name><tp:taxon-name-part taxon-name-part-type="family">Salticidae</tp:taxon-name-part></tp:taxon-name>)</article-title><source>Zookeys</source><day>15</day><month>06</month><year>2023</year><volume>1167</volume><fpage>159</fpage><lpage>197</lpage><pub-id pub-id-type="doi">10.3897/zookeys.1167.105424</pub-id></mixed-citation></tp:treatment-meta><tp:nomenclature><label>﻿</label><tp:taxon-name>
              <object-id xmlns:xlink="http://www.w3.org/1999/xlink" content-type="arpha" xlink:type="simple">BC846A97-C36F-51D4-9EB5-A627B907164D</object-id>
              <tp:taxon-name-part taxon-name-part-type="genus" reg="Heliophanoides">Heliophanoides</tp:taxon-name-part>
              <tp:taxon-name-part taxon-name-part-type="species" reg="moi">moi</tp:taxon-name-part>
              <object-id xmlns:xlink="http://www.w3.org/1999/xlink" content-type="zoobank" xlink:type="simple">https://zoobank.org/80FFFF68-D152-436A-B22A-0836D17E227C</object-id>
            </tp:taxon-name><tp:taxon-status xmlns:xlink="http://www.w3.org/1999/xlink" xlink:type="simple">sp. nov.</tp:taxon-status><xref ref-type="fig" rid="F5">Fig. 5</xref></tp:nomenclature><tp:treatment-sec sec-type="type material" id="SECID0E3UAE"><title>Type material.</title><p><bold><italic>Holotype</italic></bold> ♂ (<named-content xmlns:xlink="http://www.w3.org/1999/xlink" content-type="dwc:institutional_code" xlink:title="Institute of Zoology, Chinese Academy of Sciences in Beijing" xlink:href="http://grbio.org/institution/institute-zoology-chinese-academy-sciences" xlink:type="simple">IZCAS</named-content>-Ar44502), China: Hainan: Ledong County, Jianfengling National Nature Reserve, Wufenqu (<named-content xmlns:xlink="http://www.w3.org/1999/xlink" content-type="dwc:verbatimCoordinates" xlink:type="simple"><named-content content-type="geo-json" specific-use="{&#34;type&#34;:&#34;Point&#34;,&#34;coordinates&#34;:[108.924333,18.733833]}" id="NCID0EPVAE" xlink:type="simple">18°44.03′N, 108°55.46′E</named-content></named-content>, ca. 960 m), 15.viii.2010, G. Zheng leg. <bold><italic>Paratypes</italic></bold> 1♂ (<abbrev xmlns:xlink="http://www.w3.org/1999/xlink" content-type="institution" xlink:title="Tongren University" id="ABBRID0EXVAE" xlink:type="simple">TRU</abbrev>-JS 0686), Jianfengling National Nature Reserve, Peak Mountain (<named-content xmlns:xlink="http://www.w3.org/1999/xlink" content-type="dwc:verbatimCoordinates" xlink:type="simple"><named-content content-type="geo-json" specific-use="{&#34;type&#34;:&#34;Point&#34;,&#34;coordinates&#34;:[108.872000,18.718500]}" id="NCID0E6VAE" xlink:type="simple">18°43.11′N, 108°52.32′E</named-content></named-content>, ca. 1400 m), 22.iii.2023, Yunhu Mo leg.; 2♂ (<named-content xmlns:xlink="http://www.w3.org/1999/xlink" content-type="dwc:institutional_code" xlink:title="Institute of Zoology, Chinese Academy of Sciences in Beijing" xlink:href="http://grbio.org/institution/institute-zoology-chinese-academy-sciences" xlink:type="simple">IZCAS</named-content>-Ar44503–44504), Lingshui County, Diaoluoshan National Nature Reserve, Direction of the Mysterious Tree (<named-content xmlns:xlink="http://www.w3.org/1999/xlink" content-type="dwc:verbatimCoordinates" xlink:type="simple"><named-content content-type="geo-json" specific-use="{&#34;type&#34;:&#34;Point&#34;,&#34;coordinates&#34;:[108.868333,18.725000]}" id="NCID0EMWAE" xlink:type="simple">18°43.50′N, 108°52.10′E</named-content></named-content>, ca. 920 m), 18.iv.2011, Y.Y. Zhou leg.</p></tp:treatment-sec><tp:treatment-sec sec-type="etymology" id="SECID0ERWAE"><title>Etymology.</title><p>The specific name is after Mr. Yunhu Mo, one of the collectors of the type specimens; noun (name) in genitive case.</p></tp:treatment-sec><tp:treatment-sec sec-type="diagnosis" id="SECID0EWWAE"><title>Diagnosis.</title><p><italic><tp:taxon-name><tp:taxon-name-part taxon-name-part-type="genus" reg="Heliophanoides">Heliophanoides</tp:taxon-name-part><tp:taxon-name-part taxon-name-part-type="species" reg="moi">moi</tp:taxon-name-part></tp:taxon-name></italic> sp. nov. resembles that of <italic><tp:taxon-name><tp:taxon-name-part taxon-name-part-type="genus" reg="Phintella">Phintella</tp:taxon-name-part><tp:taxon-name-part taxon-name-part-type="species" reg="tengchongensis">tengchongensis</tp:taxon-name-part></tp:taxon-name></italic> Lei &amp; Peng, 2013 in having similar palp structure, but it can be easily distinguished by the <abbrev xmlns:xlink="http://www.w3.org/1999/xlink" xlink:title="retrolateral tibial apophysis" id="ABBRID0ESXAE" xlink:type="simple">RTA</abbrev>, which is extending anteroventrally, and slightly less than tibia length in retrolateral view (Fig. <xref ref-type="fig" rid="F5">5C</xref>), vs. extending anteriorly, and ~ 1.5× longer than tibia in <italic><tp:taxon-name><tp:taxon-name-part taxon-name-part-type="genus" reg="Phintella">P.</tp:taxon-name-part><tp:taxon-name-part taxon-name-part-type="species" reg="tengchongensis">tengchongensis</tp:taxon-name-part></tp:taxon-name></italic> (<xref ref-type="bibr" rid="B6">Lei and Peng 2013</xref>: fig. 8b). It also somewhat resembles that of <italic><tp:taxon-name><tp:taxon-name-part taxon-name-part-type="genus" reg="Echinussa">Echinussa</tp:taxon-name-part><tp:taxon-name-part taxon-name-part-type="species" reg="imerinensis">imerinensis</tp:taxon-name-part></tp:taxon-name></italic> Simon, 1901 in the general shape of palpal structure, but it can be easily distinguished by the tapered <abbrev xmlns:xlink="http://www.w3.org/1999/xlink" xlink:title="retrolateral tibial apophysis" id="ABBRID0EUYAE" xlink:type="simple">RTA</abbrev>, which does not extend ventrally beyond the bulb prolateral margin in retrolateral view (Fig. <xref ref-type="fig" rid="F5">5C</xref>), vs. the <abbrev xmlns:xlink="http://www.w3.org/1999/xlink" xlink:title="retrolateral tibial apophysis" id="ABBRID0E3YAE" xlink:type="simple">RTA</abbrev> narrowest medio-posteriorly, and extends beyond the bulb prolateral margin in <italic><tp:taxon-name><tp:taxon-name-part taxon-name-part-type="genus" reg="Echinussa">E.</tp:taxon-name-part><tp:taxon-name-part taxon-name-part-type="species" reg="imerinensis">imerinensis</tp:taxon-name-part></tp:taxon-name></italic> (see the figure in <xref ref-type="bibr" rid="B15">Prószyński 1987</xref>).</p><fig id="F5" position="float" orientation="portrait"><object-id xmlns:xlink="http://www.w3.org/1999/xlink" content-type="doi" xlink:type="simple">10.3897/zookeys.1167.105424.figure5</object-id><object-id xmlns:xlink="http://www.w3.org/1999/xlink" content-type="arpha" xlink:type="simple">5F3E0783-B76C-54CF-84DA-5259994FDCC4</object-id><label>Figure 5.</label><caption><p>Male of <italic><tp:taxon-name><tp:taxon-name-part taxon-name-part-type="genus" reg="Heliophanoides">Heliophanoides</tp:taxon-name-part><tp:taxon-name-part taxon-name-part-type="species" reg="moi">moi</tp:taxon-name-part></tp:taxon-name></italic> sp. nov., holotype <bold>A</bold> palp, prolateral <bold>B</bold> ditto, ventral <bold>C</bold> ditto, retrolateral <bold>D</bold> habitus, dorsal <bold>E</bold> ditto, ventral <bold>F</bold> carapace, frontal <bold>G</bold> chelicera, posterior. Scale bars: 0.1 mm (<bold>A–C, G</bold>); 0.5 mm (<bold>D–F</bold>).</p></caption><graphic xmlns:xlink="http://www.w3.org/1999/xlink" xlink:href="zookeys-1167-159_article-105424__-g005.jpg" position="float" orientation="portrait" xlink:type="simple" id="oo_864369.jpg"><uri content-type="original_file" xlink:type="simple">https://binary.pensoft.net/fig/864369</uri></graphic></fig></tp:treatment-sec><tp:treatment-sec sec-type="description" id="SECID0EZ1AE"><title>Description.</title><p><bold>Male</bold> (Fig. <xref ref-type="fig" rid="F5">5</xref>). Total length 4.70. Carapace 2.03 long, 1.73 wide. Abdomen 2.70 long, 1.24 wide. Clypeus 0.10 high. Eye sizes and inter-distances: <abbrev xmlns:xlink="http://www.w3.org/1999/xlink" xlink:title="anterior median eye" id="ABBRID0EF2AE" xlink:type="simple">AME</abbrev> 0.49, <abbrev xmlns:xlink="http://www.w3.org/1999/xlink" xlink:title="anterior lateral eye" id="ABBRID0EJ2AE" xlink:type="simple">ALE</abbrev> 0.27, <abbrev xmlns:xlink="http://www.w3.org/1999/xlink" xlink:title="posterior lateral eye" id="ABBRID0EN2AE" xlink:type="simple">PLE</abbrev> 0.24, <abbrev xmlns:xlink="http://www.w3.org/1999/xlink" xlink:title="anterior eye row width" id="ABBRID0ER2AE" xlink:type="simple">AERW</abbrev> 1.57, <abbrev xmlns:xlink="http://www.w3.org/1999/xlink" xlink:title="posterior eye row width" id="ABBRID0EV2AE" xlink:type="simple">PERW</abbrev> 1.51, <abbrev xmlns:xlink="http://www.w3.org/1999/xlink" xlink:title="eye field length" id="ABBRID0EZ2AE" xlink:type="simple">EFL</abbrev> 0.92. Legs: I 5.96 (1.80, 1.00, 1.58, 1.03, 0.55), II 3.70 (1.13, 0.58, 0.88, 0.68, 0.43), III 4.19 (1.30, 0.63, 0.73, 0.98, 0.55), IV 4.81 (1.40, 0.60, 1.13, 1.15, 053). Carapace red-brown, covered with sparse colourful scale-like setae and thin setae; fovea dark red, longitudinal, linear. Chelicerae red-brown, each with two promarginal teeth and one retromarginal tooth. Endites paler than chelicerae and widened distally. Labium red-brown, bearing brown setae at anterior margin. Sternum slightly longer than wide, with straight anterior margin. Legs pale yellow to red-brown, with strongest legs I bearing three and two pairs of ventral spines on the tibiae and metatarsi. Abdomen elongated, dorsum yellow to brown, with alternate yellow and brown transverse bands, covered wholly by scutum; venter pale, with longitudinal, broad, brown band medially. Palp (Fig. <xref ref-type="fig" rid="F5">5A–C</xref>). Tibia slightly wider than long in ventral view; <abbrev xmlns:xlink="http://www.w3.org/1999/xlink" xlink:title="retrolateral tibial apophysis" id="ABBRID0EB3AE" xlink:type="simple">RTA</abbrev> slightly less than tibia length, extending anteroventrally, tapered to pointed tip in retrolateral view; <abbrev xmlns:xlink="http://www.w3.org/1999/xlink" xlink:title="dorsal tibial apophysis" id="ABBRID0EF3AE" xlink:type="simple">DTA</abbrev> flat, almost triangular in ventral view, almost square, and extending anterodorsally in retrolateral view; cymbium ~ 2× longer than wide, setose; bulb elongated, with sub-triangular posterior lobe, medio-retrolaterally located, lamellar tegular bump; embolus strongly sclerotized, short, curved retrolaterally with blunt tip, accompanied by lamellar process more than four times longer than wide, and with arc-shaped out-margin.</p><p><bold>Female.</bold> Unknown.</p></tp:treatment-sec><tp:treatment-sec sec-type="distribution" id="SECID0EN3AE"><title>Distribution.</title><p>Known only from the type locality in Hainan, China.</p></tp:treatment-sec><ref-list><ref id="B6"><mixed-citation xmlns:xlink="http://www.w3.org/1999/xlink" xlink:type="simple"><person-group><name name-style="western"><surname>Lei</surname><given-names>H</given-names></name><name name-style="western"><surname>Peng</surname><given-names>XJ</given-names></name></person-group> (<year>2013</year>) <article-title>Five new species of the genus <italic><tp:taxon-name><tp:taxon-name-part taxon-name-part-type="genus">Phintella</tp:taxon-name-part></tp:taxon-name></italic> (<tp:taxon-name><tp:taxon-name-part taxon-name-part-type="order">Araneae</tp:taxon-name-part></tp:taxon-name>: <tp:taxon-name><tp:taxon-name-part taxon-name-part-type="family">Salticidae</tp:taxon-name-part></tp:taxon-name>) from China.</article-title><source>Oriental Insects</source><volume>47</volume>(<issue>1</issue>): <fpage>99</fpage>–<lpage>110</lpage>. <ext-link xlink:href="10.1080/00305316.2013.783747" ext-link-type="doi" xlink:type="simple">https://doi.org/10.1080/00305316.2013.783747</ext-link></mixed-citation></ref><ref id="B15"><mixed-citation xmlns:xlink="http://www.w3.org/1999/xlink" xlink:type="simple"><person-group><name name-style="western"><surname>Prószyński</surname><given-names>J</given-names></name></person-group> (<year>1987</year>) <source>Atlas rysunków diagnostycznych mniej znanych <tp:taxon-name><tp:taxon-name-part taxon-name-part-type="family">Salticidae</tp:taxon-name-part></tp:taxon-name> 2.</source><publisher-name>Zeszyty Naukowe Wyższej Szkoly Rolniczo-Pedagogicznej</publisher-name>, <publisher-loc>Siedlcach</publisher-loc>, <size units="page">172 pp</size>.</mixed-citation></ref></ref-list></tp:taxon-treatment>
