# Supplementary material for: ﻿Notes on twelve species of jumping spiders from Hainan Island, China (Araneae, Salticidae)
Source: Zookeys. 2023 Jun 15;1167:159–97. doi: 10.3897/zookeys.1167.105424 (PMC10288381; doi:10.3897/zookeys.1167.105424)
Supplement: XML Treatment for Indopadilla songi [file zookeys.1167.105424-treatment4.xml]

<!DOCTYPE tp:taxon-treatment
  PUBLIC "-//TaxonX//DTD Taxonomic Treatment Publishing DTD v0 20100105//EN" "tax-treatment-NSO.dtd">
<tp:taxon-treatment xmlns:tp="http://www.plazi.org/taxpub"><tp:treatment-meta><kwd-group><label>Taxon classification</label><kwd>
                <named-content content-type="kingdom">Animalia</named-content>
              </kwd><kwd>
                <named-content content-type="order">Araneae</named-content>
              </kwd><kwd>
                <named-content content-type="family">Salticidae</named-content>
              </kwd></kwd-group><mixed-citation publication-type="journal"><person-group><name><surname>Wang</surname><given-names>Cheng</given-names></name><name><surname>Li</surname><given-names>Shuqiang</given-names></name></person-group><article-title>﻿Notes on twelve species of jumping spiders from Hainan Island, China (<tp:taxon-name><tp:taxon-name-part taxon-name-part-type="order">Araneae</tp:taxon-name-part></tp:taxon-name>, <tp:taxon-name><tp:taxon-name-part taxon-name-part-type="family">Salticidae</tp:taxon-name-part></tp:taxon-name>)</article-title><source>Zookeys</source><day>15</day><month>06</month><year>2023</year><volume>1167</volume><fpage>159</fpage><lpage>197</lpage><pub-id pub-id-type="doi">10.3897/zookeys.1167.105424</pub-id></mixed-citation></tp:treatment-meta><tp:nomenclature><label>﻿</label><tp:taxon-name>
              <object-id xmlns:xlink="http://www.w3.org/1999/xlink" content-type="arpha" xlink:type="simple">6BC8959C-AF3A-5BD2-A610-35B5EC4E380F</object-id>
              <tp:taxon-name-part taxon-name-part-type="genus" reg="Indopadilla">Indopadilla</tp:taxon-name-part>
              <tp:taxon-name-part taxon-name-part-type="species" reg="songi">songi</tp:taxon-name-part>
              <object-id xmlns:xlink="http://www.w3.org/1999/xlink" content-type="zoobank" xlink:type="simple">https://zoobank.org/197A205C-137D-478F-80A0-1D5615731DE7</object-id>
            </tp:taxon-name><tp:taxon-status xmlns:xlink="http://www.w3.org/1999/xlink" xlink:type="simple">sp. nov.</tp:taxon-status><xref ref-type="fig" rid="F6">Figs 6</xref><xref ref-type="fig" rid="F7">, 7</xref></tp:nomenclature><tp:treatment-sec sec-type="type material" id="SECID0EP5AE"><title>Type material.</title><p><bold><italic>Holotype</italic></bold> ♂ (<abbrev xmlns:xlink="http://www.w3.org/1999/xlink" content-type="institution" xlink:title="Tongren University" id="ABBRID0E15AE" xlink:type="simple">TRU</abbrev>-JS 0687), CHINA: Hainan: Ledong County, Jianfengling National Nature Reserve, Peak Mountain (<named-content xmlns:xlink="http://www.w3.org/1999/xlink" content-type="dwc:verbatimCoordinates" xlink:type="simple"><named-content content-type="geo-json" specific-use="{&#34;type&#34;:&#34;Point&#34;,&#34;coordinates&#34;:[108.872000,18.718500]}" id="NCID0EC6AE" xlink:type="simple">18°43.11′N, 108°52.32′E</named-content></named-content>, ca. 1400 m), 17.iv.2019, C. Wang &amp; Y.F. Yang leg. <bold><italic>Paratypes</italic></bold> 2♂1♀ (<abbrev xmlns:xlink="http://www.w3.org/1999/xlink" content-type="institution" xlink:title="Tongren University" id="ABBRID0EK6AE" xlink:type="simple">TRU</abbrev>-JS 0688–0690), same data as holotype; 1♂ (<named-content xmlns:xlink="http://www.w3.org/1999/xlink" content-type="dwc:institutional_code" xlink:title="Institute of Zoology, Chinese Academy of Sciences in Beijing" xlink:href="http://grbio.org/institution/institute-zoology-chinese-academy-sciences" xlink:type="simple">IZCAS</named-content>-Ar44505), Jianfengling National Nature Reserve, Wufenqu (<named-content xmlns:xlink="http://www.w3.org/1999/xlink" content-type="dwc:verbatimCoordinates" xlink:type="simple"><named-content content-type="geo-json" specific-use="{&#34;type&#34;:&#34;Point&#34;,&#34;coordinates&#34;:[108.863333,18.740333]}" id="NCID0EX6AE" xlink:type="simple">18°44.42′N, 108°51.80′E</named-content></named-content>, ca. 800 m), 18.v.2011, Y.Y. Zhou leg.</p></tp:treatment-sec><tp:treatment-sec sec-type="etymology" id="SECID0E36AE"><title>Etymology.</title><p>The specific name is after the late Prof. Daxiang Song (1935–2008), who has made significant contributions to the taxonomy of Hainan jumping spiders; noun (name) in genitive case.</p></tp:treatment-sec><tp:treatment-sec sec-type="diagnosis" id="SECID0ECAAG"><title>Diagnosis.</title><p>The male of <italic><tp:taxon-name><tp:taxon-name-part taxon-name-part-type="genus" reg="Indopadilla">Indopadilla</tp:taxon-name-part><tp:taxon-name-part taxon-name-part-type="species" reg="songi">songi</tp:taxon-name-part></tp:taxon-name></italic> sp. nov. resembles that of <italic><tp:taxon-name><tp:taxon-name-part taxon-name-part-type="genus" reg="Indopadilla">I.</tp:taxon-name-part><tp:taxon-name-part taxon-name-part-type="species" reg="sabivia">sabivia</tp:taxon-name-part></tp:taxon-name></italic> Maddison, 2020 in having the bifurcated <abbrev xmlns:xlink="http://www.w3.org/1999/xlink" xlink:title="retrolateral tibial apophysis" id="ABBRID0E5AAG" xlink:type="simple">RTA</abbrev>, but it can be easily distinguished by the <abbrev xmlns:xlink="http://www.w3.org/1999/xlink" xlink:title="retrolateral tibial apophysis" id="ABBRID0ECBAG" xlink:type="simple">RTA</abbrev> has bar-shaped dorsal ramus in retrolateral view (Fig. <xref ref-type="fig" rid="F6">6B</xref>), vs. tapered, almost triangular dorsal ramus in <italic><tp:taxon-name><tp:taxon-name-part taxon-name-part-type="genus" reg="Indopadilla">I.</tp:taxon-name-part><tp:taxon-name-part taxon-name-part-type="species" reg="sabivia">sabivia</tp:taxon-name-part></tp:taxon-name></italic> (<xref ref-type="bibr" rid="B11">Maddison et al. 2020</xref>: fig. 118). The female resembles that of <italic><tp:taxon-name><tp:taxon-name-part taxon-name-part-type="genus" reg="Indopadilla">I.</tp:taxon-name-part><tp:taxon-name-part taxon-name-part-type="species" reg="cuc">cuc</tp:taxon-name-part></tp:taxon-name></italic> Wang, Li &amp; Pham, 2023 in having similar epigyne, but it can be distinguished by the following: (1) the epigynal hood is almost square in ventral view (Fig. <xref ref-type="fig" rid="F7">7A</xref>), vs. almost half-round in <italic><tp:taxon-name><tp:taxon-name-part taxon-name-part-type="genus" reg="Indopadilla">I.</tp:taxon-name-part><tp:taxon-name-part taxon-name-part-type="species" reg="cuc">cuc</tp:taxon-name-part></tp:taxon-name></italic> (<xref ref-type="bibr" rid="B29">Wang et al. 2023</xref>: fig. 14A); (2) the <abbrev xmlns:xlink="http://www.w3.org/1999/xlink" xlink:title="accessory gland" id="ABBRID0EXCAG" xlink:type="simple">AG</abbrev> extends posteriorly, and has slightly enlarged terminus (Fig. <xref ref-type="fig" rid="F7">7B</xref>), vs. extending towards lateral sides, and without enlarged terminus in <italic><tp:taxon-name><tp:taxon-name-part taxon-name-part-type="genus" reg="Indopadilla">I.</tp:taxon-name-part><tp:taxon-name-part taxon-name-part-type="species" reg="cuc">cuc</tp:taxon-name-part></tp:taxon-name></italic> (<xref ref-type="bibr" rid="B29">Wang et al. 2023</xref>: fig. 14B).</p><fig id="F6" position="float" orientation="portrait"><object-id xmlns:xlink="http://www.w3.org/1999/xlink" content-type="doi" xlink:type="simple">10.3897/zookeys.1167.105424.figure6</object-id><object-id xmlns:xlink="http://www.w3.org/1999/xlink" content-type="arpha" xlink:type="simple">95EB26E6-311C-5A37-B9D5-9C10A862FB55</object-id><label>Figure 6.</label><caption><p>Male palp of <italic><tp:taxon-name><tp:taxon-name-part taxon-name-part-type="genus" reg="Indopadilla">Indopadilla</tp:taxon-name-part><tp:taxon-name-part taxon-name-part-type="species" reg="songi">songi</tp:taxon-name-part></tp:taxon-name></italic> sp. nov., holotype <bold>A</bold> ventral <bold>B</bold> retrolateral <bold>C</bold> dorsal. Scale bars: 0.1 mm.</p></caption><graphic xmlns:xlink="http://www.w3.org/1999/xlink" xlink:href="zookeys-1167-159_article-105424__-g006.jpg" position="float" orientation="portrait" xlink:type="simple" id="oo_864370.jpg"><uri content-type="original_file" xlink:type="simple">https://binary.pensoft.net/fig/864370</uri></graphic></fig><fig id="F7" position="float" orientation="portrait"><object-id xmlns:xlink="http://www.w3.org/1999/xlink" content-type="doi" xlink:type="simple">10.3897/zookeys.1167.105424.figure7</object-id><object-id xmlns:xlink="http://www.w3.org/1999/xlink" content-type="arpha" xlink:type="simple">DAFC6C33-0E0B-5715-A27C-2555D8653A2C</object-id><label>Figure 7.</label><caption><p><italic><tp:taxon-name><tp:taxon-name-part taxon-name-part-type="genus" reg="Indopadilla">Indopadilla</tp:taxon-name-part><tp:taxon-name-part taxon-name-part-type="species" reg="songi">songi</tp:taxon-name-part></tp:taxon-name></italic> sp. nov., male holotype and female paratype <bold>A</bold> epigyne, ventral <bold>B</bold> vulva, dorsal <bold>C</bold> holotype habitus, dorsal <bold>D</bold> ditto, ventral <bold>E</bold> female paratype habitus, dorsal <bold>F</bold> holotype carapace, frontal <bold>G</bold> holotype chelicera, posterior. Scale bars: 0.1 mm (<bold>A, B, G</bold>); 1.0 mm (<bold>C–F</bold>).</p></caption><graphic xmlns:xlink="http://www.w3.org/1999/xlink" xlink:href="zookeys-1167-159_article-105424__-g007.jpg" position="float" orientation="portrait" xlink:type="simple" id="oo_864371.jpg"><uri content-type="original_file" xlink:type="simple">https://binary.pensoft.net/fig/864371</uri></graphic></fig></tp:treatment-sec><tp:treatment-sec sec-type="description" id="SECID0EWFAG"><title>Description.</title><p><bold>Male</bold> (Figs <xref ref-type="fig" rid="F6">6</xref>, <xref ref-type="fig" rid="F7">7C, D, F, G</xref>). Total length 6.05. Carapace 2.40 long, 1.95 wide. Abdomen 3.50 long, 1.40 wide. Clypeus 0.06 high. Eye sizes and inter-distances: <abbrev xmlns:xlink="http://www.w3.org/1999/xlink" xlink:title="anterior median eye" id="ABBRID0EGGAG" xlink:type="simple">AME</abbrev> 0.64, <abbrev xmlns:xlink="http://www.w3.org/1999/xlink" xlink:title="anterior lateral eye" id="ABBRID0EKGAG" xlink:type="simple">ALE</abbrev> 0.30, <abbrev xmlns:xlink="http://www.w3.org/1999/xlink" xlink:title="posterior lateral eye" id="ABBRID0EOGAG" xlink:type="simple">PLE</abbrev> 0.29, <abbrev xmlns:xlink="http://www.w3.org/1999/xlink" xlink:title="anterior eye row width" id="ABBRID0ESGAG" xlink:type="simple">AERW</abbrev> 1.73, <abbrev xmlns:xlink="http://www.w3.org/1999/xlink" xlink:title="posterior eye row width" id="ABBRID0EWGAG" xlink:type="simple">PERW</abbrev> 1.68, <abbrev xmlns:xlink="http://www.w3.org/1999/xlink" xlink:title="eye field length" id="ABBRID0E1GAG" xlink:type="simple">EFL</abbrev> 1.10. Legs: I 6.68 (1.95, 1.05, 1.75, 1.25, 0.68), II 4.74 (1.38, 0.75, 1.08, 0.98, 0.55), III 4.31 (1.30, 0.70, 0.83, 0.98, 0.50), IV 5.45 (1.65, 0.70, 1.20, 1.35, 0.55). Carapace dark red, with a pair of white setae behind the PLEs, and arc-shaped, red-orange area bearing dense white setae anteriorly on thorax; fovea red-brown, longitudinal. Chelicerae red-brown, each with four promarginal teeth and one retromarginal fissidental tooth with seven cusps. Endites longer than wide, bearing dense brown setae distally on the inner margins. Labium coloured as endites, bearing brown setae on anterior margin. Sternum yellow to red, ~ 1.5× longer than wide. Legs pale to red-brown, legs I strongest, with three and two pairs of ventral spines on tibiae and metatarsi. Abdomen elongated, dorsum green-brown except the lateral sides white, dotted, with two pairs of muscle depressions medially; venter paler than the dorsum, with four, longitudinal, dotted lines. Palp (Fig. <xref ref-type="fig" rid="F6">6A–C</xref>). Tibia longer than wide; <abbrev xmlns:xlink="http://www.w3.org/1999/xlink" xlink:title="retrolateral tibial apophysis" id="ABBRID0ECHAG" xlink:type="simple">RTA</abbrev> bifurcated, with strongly sclerotized, apically pointed ventral ramus and bar-shaped dorsal ramus; cymbium ~ 2× longer than wide, covered with pale setae; bulb longer than wide, swollen medio-posteriorly, with posterior lobe extending postero-retrolaterally; embolus long and broad, distally divided into the strongly sclerotized, needle-shaped portion, and the weakly sclerotized, irregular portion.</p><p><bold>Female</bold> (Fig. <xref ref-type="fig" rid="F7">7A, B, E</xref>). Total length 9.01. Carapace 3.16 long, 2.64 wide. Abdomen 5.19 long, 2.92 wide. Clypeus 0.08 high. Eye sizes and inter-distances: <abbrev xmlns:xlink="http://www.w3.org/1999/xlink" xlink:title="anterior median eye" id="ABBRID0EOHAG" xlink:type="simple">AME</abbrev> 0.78, <abbrev xmlns:xlink="http://www.w3.org/1999/xlink" xlink:title="anterior lateral eye" id="ABBRID0ESHAG" xlink:type="simple">ALE</abbrev> 0.43, <abbrev xmlns:xlink="http://www.w3.org/1999/xlink" xlink:title="posterior lateral eye" id="ABBRID0EWHAG" xlink:type="simple">PLE</abbrev> 0.40, <abbrev xmlns:xlink="http://www.w3.org/1999/xlink" xlink:title="anterior eye row width" id="ABBRID0E1HAG" xlink:type="simple">AERW</abbrev> 2.26, <abbrev xmlns:xlink="http://www.w3.org/1999/xlink" xlink:title="posterior eye row width" id="ABBRID0E5HAG" xlink:type="simple">PERW</abbrev> 2.17, <abbrev xmlns:xlink="http://www.w3.org/1999/xlink" xlink:title="eye field length" id="ABBRID0ECIAG" xlink:type="simple">EFL</abbrev> 1.51. Legs: I 7.44 (2.25, 1.38, 1.88, 1.30, 0.63), II 5.91 (1.80, 1.05, 1.38, 1.05, 0.63), III 5.51 (1.75, 0.90, 0.98, 1.25, 0.63), IV 7.14 (2.13, 0.95, 1.68, 1.75, 0.63). Habitus (Fig. <xref ref-type="fig" rid="F7">7E</xref>) similar to that of male, except paler and with one retromarginal fissidental tooth with ten cusps. Epigyne (Fig. <xref ref-type="fig" rid="F7">7A, B</xref>). Slightly longer than wide, with sub-square, posterior hood; copulatory openings slit-shaped; copulatory ducts short, swollen, with posteriorly extending accessory glands forming round terminus; spermathecae almost oval, partly overlapped.</p></tp:treatment-sec><tp:treatment-sec sec-type="distribution" id="SECID0EOIAG"><title>Distribution.</title><p>Known only from the type locality in Hainan Island, China.</p></tp:treatment-sec><ref-list><ref id="B11"><mixed-citation xmlns:xlink="http://www.w3.org/1999/xlink" xlink:type="simple"><person-group><name name-style="western"><surname>Maddison</surname><given-names>WP</given-names></name><name name-style="western"><surname>Beattie</surname><given-names>I</given-names></name><name name-style="western"><surname>Marathe</surname><given-names>K</given-names></name><name name-style="western"><surname>Ng</surname><given-names>PYC</given-names></name><name name-style="western"><surname>Kanesharatnam</surname><given-names>N</given-names></name><name name-style="western"><surname>Benjamin</surname><given-names>SP</given-names></name><name name-style="western"><surname>Kunte</surname><given-names>K</given-names></name></person-group> (<year>2020</year>) <article-title>A phylogenetic and taxonomic review of baviine jumping spiders (<tp:taxon-name><tp:taxon-name-part taxon-name-part-type="order">Araneae</tp:taxon-name-part></tp:taxon-name>, <tp:taxon-name><tp:taxon-name-part taxon-name-part-type="family">Salticidae</tp:taxon-name-part></tp:taxon-name>, <tp:taxon-name><tp:taxon-name-part taxon-name-part-type="tribe">Baviini</tp:taxon-name-part></tp:taxon-name>).</article-title><source>ZooKeys</source><volume>1004</volume>: <fpage>27</fpage>–<lpage>97</lpage>. <ext-link xlink:href="10.3897/zookeys.1004.57526" ext-link-type="doi" xlink:type="simple">https://doi.org/10.3897/zookeys.1004.57526</ext-link></mixed-citation></ref><ref id="B29"><mixed-citation xmlns:xlink="http://www.w3.org/1999/xlink" xlink:type="simple"><person-group><name name-style="western"><surname>Wang</surname><given-names>C</given-names></name><name name-style="western"><surname>Li</surname><given-names>S</given-names></name><name name-style="western"><surname>Pham</surname><given-names>DS</given-names></name></person-group> (<year>2023</year>) <article-title>Thirteen species of jumping spiders from northern Vietnam (<tp:taxon-name><tp:taxon-name-part taxon-name-part-type="order">Araneae</tp:taxon-name-part></tp:taxon-name>, <tp:taxon-name><tp:taxon-name-part taxon-name-part-type="family">Salticidae</tp:taxon-name-part></tp:taxon-name>).</article-title><source>ZooKeys</source><volume>1148</volume>: <fpage>119</fpage>–<lpage>165</lpage>. <ext-link xlink:href="10.3897/zookeys.1148.98271" ext-link-type="doi" xlink:type="simple">https://doi.org/10.3897/zookeys.1148.98271</ext-link></mixed-citation></ref></ref-list></tp:taxon-treatment>
