# Supplementary material for: ﻿Notes on twelve species of jumping spiders from Hainan Island, China (Araneae, Salticidae)
Source: Zookeys. 2023 Jun 15;1167:159–97. doi: 10.3897/zookeys.1167.105424 (PMC10288381; doi:10.3897/zookeys.1167.105424)
Supplement: XML Treatment for Logunattus [file zookeys.1167.105424-treatment5.xml]

<!DOCTYPE tp:taxon-treatment
  PUBLIC "-//TaxonX//DTD Taxonomic Treatment Publishing DTD v0 20100105//EN" "tax-treatment-NSO.dtd">
<tp:taxon-treatment xmlns:tp="http://www.plazi.org/taxpub"><tp:treatment-meta><kwd-group><label>Taxon classification</label><kwd>
                <named-content content-type="kingdom">Animalia</named-content>
              </kwd><kwd>
                <named-content content-type="order">Araneae</named-content>
              </kwd><kwd>
                <named-content content-type="family">Salticidae</named-content>
              </kwd></kwd-group><mixed-citation publication-type="journal"><person-group><name><surname>Wang</surname><given-names>Cheng</given-names></name><name><surname>Li</surname><given-names>Shuqiang</given-names></name></person-group><article-title>﻿Notes on twelve species of jumping spiders from Hainan Island, China (<tp:taxon-name><tp:taxon-name-part taxon-name-part-type="order">Araneae</tp:taxon-name-part></tp:taxon-name>, <tp:taxon-name><tp:taxon-name-part taxon-name-part-type="family">Salticidae</tp:taxon-name-part></tp:taxon-name>)</article-title><source>Zookeys</source><day>15</day><month>06</month><year>2023</year><volume>1167</volume><fpage>159</fpage><lpage>197</lpage><pub-id pub-id-type="doi">10.3897/zookeys.1167.105424</pub-id></mixed-citation></tp:treatment-meta><tp:nomenclature><label>﻿Genus</label><tp:taxon-name>
              <object-id xmlns:xlink="http://www.w3.org/1999/xlink" content-type="arpha" xlink:type="simple">F65EF1A6-99AD-5730-9378-A47E4B48DE07</object-id>
              <tp:taxon-name-part taxon-name-part-type="genus" reg="Logunattus">Logunattus</tp:taxon-name-part>
              <object-id xmlns:xlink="http://www.w3.org/1999/xlink" content-type="zoobank" xlink:type="simple">https://zoobank.org/85B9CF3E-9432-4CCE-B30B-9F27A886BF2E</object-id>
            </tp:taxon-name><tp:taxon-status xmlns:xlink="http://www.w3.org/1999/xlink" xlink:type="simple">gen. nov.</tp:taxon-status></tp:nomenclature><tp:treatment-sec sec-type="type species" id="SECID0EXJAG"><title>Type species.</title><p><italic><tp:taxon-name><tp:taxon-name-part taxon-name-part-type="genus" reg="Logunattus">Logunattus</tp:taxon-name-part><tp:taxon-name-part taxon-name-part-type="species" reg="libaii">libaii</tp:taxon-name-part></tp:taxon-name></italic> sp. nov. from Hainan, China designated herein.</p></tp:treatment-sec><tp:treatment-sec sec-type="etymology" id="SECID0EIKAG"><title>Etymology.</title><p>The specific name is a combination of <italic>logun</italic>, referring to Dr. Dmitri V. Logunov (Manchester, UK), a leading arachnologist in jumping spiders, and <italic>attus</italic>, meaning jumper. The gender is masculine.</p></tp:treatment-sec><tp:treatment-sec sec-type="diagnosis" id="SECID0ESKAG"><title>Diagnosis.</title><p><italic><tp:taxon-name><tp:taxon-name-part taxon-name-part-type="genus" reg="Logunattus">Logunattus</tp:taxon-name-part></tp:taxon-name></italic> gen. nov. can be recognized as a member of the tribe <tp:taxon-name><tp:taxon-name-part taxon-name-part-type="tribe">Euophryini</tp:taxon-name-part></tp:taxon-name> Simon, 1901 by the similarity of habitus and palpal structure to the representative genus of this tribe, <italic><tp:taxon-name><tp:taxon-name-part taxon-name-part-type="genus" reg="Euochin">Euochin</tp:taxon-name-part></tp:taxon-name></italic> Prószyński, 2018, especially the presence of white setae on the dorsum of palpal tibia and cymbium and the loop of sperm duct inside the tegulum (<xref ref-type="bibr" rid="B10">Maddison 2015</xref>). It can be easily recognized by the dagger-axe-shaped <abbrev xmlns:xlink="http://www.w3.org/1999/xlink" xlink:title="retrolateral tibial apophysis" id="ABBRID0EPLAG" xlink:type="simple">RTA</abbrev>. It resembles that of <italic><tp:taxon-name><tp:taxon-name-part taxon-name-part-type="genus" reg="Euochin">Euochin</tp:taxon-name-part></tp:taxon-name></italic> Prószyński, 2018 in having similar habitus, the presence of white setae on the dorsum of tibia and cymbium of male palp, and large spermathecae, but it can be distinguished by the following: (1) the embolus is straight or curved, vs. coiled in <italic><tp:taxon-name><tp:taxon-name-part taxon-name-part-type="genus" reg="Euochin">Euochin</tp:taxon-name-part></tp:taxon-name></italic> (<xref ref-type="bibr" rid="B34">Zha et al. 2014</xref>: figs 5, 8, 16, 19; <xref ref-type="bibr" rid="B12">Metzner 2023</xref>); (2) the <abbrev xmlns:xlink="http://www.w3.org/1999/xlink" xlink:title="retrolateral tibial apophysis" id="ABBRID0EJMAG" xlink:type="simple">RTA</abbrev> is dagger-axe-shaped in retrolateral view, vs. straight in <italic><tp:taxon-name><tp:taxon-name-part taxon-name-part-type="genus" reg="Euochin">Euochin</tp:taxon-name-part></tp:taxon-name></italic> (<xref ref-type="bibr" rid="B34">Zha et al. 2014</xref>: figs 6, 9, 17, 20; <xref ref-type="bibr" rid="B12">Metzner 2023</xref>); (3) the chelicera has a single retrolateral tooth, vs. a retromarginal fissidental tooth with several cusps in the generotype and its congeners of <italic><tp:taxon-name><tp:taxon-name-part taxon-name-part-type="genus" reg="Euochin">Euochin</tp:taxon-name-part></tp:taxon-name></italic> (see the description in <xref ref-type="bibr" rid="B34">Zha et al. 2014</xref>); (4) the epigyne has pair of non-transparent atria lack ridges, vs. transparent atria have concomitant lateral ridges in <italic><tp:taxon-name><tp:taxon-name-part taxon-name-part-type="genus" reg="Euochin">Euochin</tp:taxon-name-part></tp:taxon-name></italic> (<xref ref-type="bibr" rid="B34">Zha et al. 2014</xref>: figs 3, 10, 14, 21; <xref ref-type="bibr" rid="B12">Metzner 2023</xref>). The genus also somewhat resembles that of <italic><tp:taxon-name><tp:taxon-name-part taxon-name-part-type="genus" reg="Spiralembolus">Spiralembolus</tp:taxon-name-part></tp:taxon-name></italic> gen. nov. in having similar habitus and copulatory organs, but it can be easily distinguished by the absence of white setae on clypeus, the dagger-axe-shaped <abbrev xmlns:xlink="http://www.w3.org/1999/xlink" xlink:title="retrolateral tibial apophysis" id="ABBRID0E4NAG" xlink:type="simple">RTA</abbrev>, non-spiralled embolus, the presence of median septum, and accessory glands of copulatory ducts, vs. presence of a cluster of white setae on clypeus, <abbrev xmlns:xlink="http://www.w3.org/1999/xlink" xlink:title="retrolateral tibial apophysis" id="ABBRID0EBOAG" xlink:type="simple">RTA</abbrev> non-dagger-axe-shaped, spiralled embolus, the absence of median septum and accessory glands of copulatory ducts in <italic><tp:taxon-name><tp:taxon-name-part taxon-name-part-type="genus" reg="Spiralembolus">Spiralembolus</tp:taxon-name-part></tp:taxon-name></italic> (Figs <xref ref-type="fig" rid="F19">19</xref>, <xref ref-type="fig" rid="F20">20A–C, G</xref>, <xref ref-type="fig" rid="F21">21</xref>, <xref ref-type="fig" rid="F22">22A–C, G</xref>).</p><fig id="F8" position="float" orientation="portrait"><object-id xmlns:xlink="http://www.w3.org/1999/xlink" content-type="doi" xlink:type="simple">10.3897/zookeys.1167.105424.figure8</object-id><object-id xmlns:xlink="http://www.w3.org/1999/xlink" content-type="arpha" xlink:type="simple">96E6C24A-FF4D-54EA-BA57-6B72E2A77FFD</object-id><label>Figure 8.</label><caption><p>Male of <italic><tp:taxon-name><tp:taxon-name-part taxon-name-part-type="genus" reg="Logunattus">Logunattus</tp:taxon-name-part><tp:taxon-name-part taxon-name-part-type="species" reg="dufui">dufui</tp:taxon-name-part></tp:taxon-name></italic> sp. nov., holotype <bold>A</bold> palp, prolateral <bold>B</bold> ditto, ventral <bold>C</bold> ditto, retrolateral <bold>D</bold> habitus, dorsal <bold>E</bold> ditto, ventral <bold>F</bold> carapace, frontal <bold>G</bold> chelicera, posterior. Scale bars: 0.1 mm (<bold>A–C, G</bold>); 0.5 mm (<bold>D–F</bold>).</p></caption><graphic xmlns:xlink="http://www.w3.org/1999/xlink" xlink:href="zookeys-1167-159_article-105424__-g008.jpg" position="float" orientation="portrait" xlink:type="simple" id="oo_864372.jpg"><uri content-type="original_file" xlink:type="simple">https://binary.pensoft.net/fig/864372</uri></graphic></fig><fig id="F9" position="float" orientation="portrait"><object-id xmlns:xlink="http://www.w3.org/1999/xlink" content-type="doi" xlink:type="simple">10.3897/zookeys.1167.105424.figure9</object-id><object-id xmlns:xlink="http://www.w3.org/1999/xlink" content-type="arpha" xlink:type="simple">6DC4DFCF-E303-5A4E-AB76-4C856687FF6B</object-id><label>Figure 9.</label><caption><p>Male palp of <italic><tp:taxon-name><tp:taxon-name-part taxon-name-part-type="genus" reg="Logunattus">Logunattus</tp:taxon-name-part><tp:taxon-name-part taxon-name-part-type="species" reg="libaii">libaii</tp:taxon-name-part></tp:taxon-name></italic> sp. nov., holotype <bold>A</bold> prolateral <bold>B</bold> ventral <bold>C</bold> retrolateral. Scale bars: 0.1 mm.</p></caption><graphic xmlns:xlink="http://www.w3.org/1999/xlink" xlink:href="zookeys-1167-159_article-105424__-g009.jpg" position="float" orientation="portrait" xlink:type="simple" id="oo_864373.jpg"><uri content-type="original_file" xlink:type="simple">https://binary.pensoft.net/fig/864373</uri></graphic></fig></tp:treatment-sec><tp:treatment-sec sec-type="description" id="SECID0EERAG"><title>Description.</title><p>Small-sized jumping spider. Sexual dimorphism indistinct. Carapace sub-square, covered with dense white and yellow setae, with elevated cephalic region and sloped thorax; fovea longitudinal, dark, linear. Chelicerae yellow-brown, each with two promarginal teeth and one retromarginal tooth. Endites paler than chelicerae, broadened mediodistally. Labium almost linguiform, paler anteriorly. Sternum longer than wide, almost heart-shaped, with straight anterior margin. Legs yellow to dark brown, covered with sparse spines. Abdomen sub-oval, the dorsum yellow to grey-brown, with small anteromedian scutum that only presented in males; venter paler than dorsum, with pair of longitudinal, central dotted lines.</p><p>Palp. Tibia short, with ventro-prolateral bump, dagger-axe-shaped <abbrev xmlns:xlink="http://www.w3.org/1999/xlink" xlink:title="retrolateral tibial apophysis" id="ABBRID0ELRAG" xlink:type="simple">RTA</abbrev>, and dense, white setae dorsally; cymbium longer than wide, with dense white setae dorsally on proximal half; bulb elongate-oval, with distinct posterior lobe; embolus originates from antero-prolateral portion of bulb, forming disc at base, and curved or straight medially, with spinous base apophysis or not.</p><p>Epigyne. See the description of the generotype.</p></tp:treatment-sec><tp:treatment-sec sec-type="Composition" id="SECID0EQRAG"><title>Composition.</title><p>The genus includes two species, the generotype, and <italic><tp:taxon-name><tp:taxon-name-part taxon-name-part-type="genus" reg="Gedea">G.</tp:taxon-name-part><tp:taxon-name-part taxon-name-part-type="species" reg="dufui">dufui</tp:taxon-name-part></tp:taxon-name></italic> sp. nov.</p></tp:treatment-sec><tp:treatment-sec sec-type="distribution" id="SECID0EBSAG"><title>Distribution.</title><p>Known only from Hainan Island, China.</p></tp:treatment-sec><tp:treatment-sec><!--Section generated to contain objects referenced in tp:taxon-treatment.--><fig id="F19" position="float" orientation="portrait"><object-id xmlns:xlink="http://www.w3.org/1999/xlink" content-type="doi" xlink:type="simple">10.3897/zookeys.1167.105424.figure19</object-id><object-id xmlns:xlink="http://www.w3.org/1999/xlink" content-type="arpha" xlink:type="simple">2140634C-F60F-5F6E-B3EB-F2720621E0E8</object-id><label>Figure 19.</label><caption><p>Male palp of <italic><tp:taxon-name><tp:taxon-name-part taxon-name-part-type="genus" reg="Spiralembolus">Spiralembolus</tp:taxon-name-part><tp:taxon-name-part taxon-name-part-type="species" reg="yinggeling">yinggeling</tp:taxon-name-part></tp:taxon-name></italic> sp. nov., holotype <bold>A</bold> prolateral <bold>B</bold> ventral <bold>C</bold> retrolateral. Scale bars: 0.1 mm.</p></caption><graphic xmlns:xlink="http://www.w3.org/1999/xlink" xlink:href="zookeys-1167-159_article-105424__-g019.jpg" position="float" orientation="portrait" xlink:type="simple" id="oo_864384.jpg"><uri content-type="original_file" xlink:type="simple">https://binary.pensoft.net/fig/864384</uri></graphic></fig><fig id="F20" position="float" orientation="portrait"><object-id xmlns:xlink="http://www.w3.org/1999/xlink" content-type="doi" xlink:type="simple">10.3897/zookeys.1167.105424.figure20</object-id><object-id xmlns:xlink="http://www.w3.org/1999/xlink" content-type="arpha" xlink:type="simple">AF81C4A4-350D-58D0-B0E9-3495861B1215</object-id><label>Figure 20.</label><caption><p><italic><tp:taxon-name><tp:taxon-name-part taxon-name-part-type="genus" reg="Spiralembolus">Spiralembolus</tp:taxon-name-part><tp:taxon-name-part taxon-name-part-type="species" reg="yinggeling">yinggeling</tp:taxon-name-part></tp:taxon-name></italic> sp. nov., male holotype and female paratype <bold>A</bold> epigyne, ventral <bold>B</bold> vulva, dorsal <bold>C</bold> vulva, anterodorsal <bold>D</bold> holotype habitus, dorsal <bold>E</bold> ditto, ventral <bold>F</bold> female paratype habitus, dorsal <bold>G</bold> holotype carapace, frontal <bold>H</bold> holotype chelicera, posterior. Scale bars: 0.1 mm (<bold>A–C, H</bold>); 0.5 mm (<bold>D–G</bold>).</p></caption><graphic xmlns:xlink="http://www.w3.org/1999/xlink" xlink:href="zookeys-1167-159_article-105424__-g020.jpg" position="float" orientation="portrait" xlink:type="simple" id="oo_864385.jpg"><uri content-type="original_file" xlink:type="simple">https://binary.pensoft.net/fig/864385</uri></graphic></fig><fig id="F21" position="float" orientation="portrait"><object-id xmlns:xlink="http://www.w3.org/1999/xlink" content-type="doi" xlink:type="simple">10.3897/zookeys.1167.105424.figure21</object-id><object-id xmlns:xlink="http://www.w3.org/1999/xlink" content-type="arpha" xlink:type="simple">811FEB28-21FA-5A8C-950D-50892180AF4C</object-id><label>Figure 21.</label><caption><p>Male palp of <italic><tp:taxon-name><tp:taxon-name-part taxon-name-part-type="genus" reg="Spiralembolus">Spiralembolus</tp:taxon-name-part><tp:taxon-name-part taxon-name-part-type="species" reg="yui">yui</tp:taxon-name-part></tp:taxon-name></italic> sp. nov., holotype <bold>A</bold> prolateral <bold>B</bold> ventral <bold>C</bold> retrolateral. Scale bars: 0.1 mm.</p></caption><graphic xmlns:xlink="http://www.w3.org/1999/xlink" xlink:href="zookeys-1167-159_article-105424__-g021.jpg" position="float" orientation="portrait" xlink:type="simple" id="oo_864386.jpg"><uri content-type="original_file" xlink:type="simple">https://binary.pensoft.net/fig/864386</uri></graphic></fig><fig id="F22" position="float" orientation="portrait"><object-id xmlns:xlink="http://www.w3.org/1999/xlink" content-type="doi" xlink:type="simple">10.3897/zookeys.1167.105424.figure22</object-id><object-id xmlns:xlink="http://www.w3.org/1999/xlink" content-type="arpha" xlink:type="simple">D6B59005-E469-585B-9247-07F14396A2D2</object-id><label>Figure 22.</label><caption><p><italic><tp:taxon-name><tp:taxon-name-part taxon-name-part-type="genus" reg="Spiralembolus">Spiralembolus</tp:taxon-name-part><tp:taxon-name-part taxon-name-part-type="species" reg="yui">yui</tp:taxon-name-part></tp:taxon-name></italic> sp. nov., male holotype and female paratype <bold>A</bold> epigyne, ventral <bold>B</bold> vulva, dorsal <bold>C</bold> vulva, anterodorsal <bold>D</bold> holotype habitus, dorsal <bold>E</bold> ditto, ventral <bold>F</bold> female paratype habitus, dorsal <bold>G</bold> holotype carapace, frontal <bold>H</bold> holotype chelicera, posterior. Scale bars: 0.1 mm (<bold>A–C, H</bold>); 0.5 mm (<bold>D–G</bold>).</p></caption><graphic xmlns:xlink="http://www.w3.org/1999/xlink" xlink:href="zookeys-1167-159_article-105424__-g022.jpg" position="float" orientation="portrait" xlink:type="simple" id="oo_864387.jpg"><uri content-type="original_file" xlink:type="simple">https://binary.pensoft.net/fig/864387</uri></graphic></fig></tp:treatment-sec><ref-list><ref id="B10"><mixed-citation xmlns:xlink="http://www.w3.org/1999/xlink" xlink:type="simple"><person-group><name name-style="western"><surname>Maddison</surname><given-names>WP</given-names></name></person-group> (<year>2015</year>) <article-title>A phylogenetic classification of jumping spiders (<tp:taxon-name><tp:taxon-name-part taxon-name-part-type="order">Araneae</tp:taxon-name-part></tp:taxon-name>: <tp:taxon-name><tp:taxon-name-part taxon-name-part-type="family">Salticidae</tp:taxon-name-part></tp:taxon-name>).</article-title><source>The Journal of Arachnology</source><volume>43</volume>(<issue>3</issue>): <fpage>231</fpage>–<lpage>292</lpage>. <ext-link xlink:href="10.1636/arac-43-03-231-292" ext-link-type="doi" xlink:type="simple">https://doi.org/10.1636/arac-43-03-231-292</ext-link></mixed-citation></ref><ref id="B34"><mixed-citation xmlns:xlink="http://www.w3.org/1999/xlink" xlink:type="simple"><person-group><name name-style="western"><surname>Zha</surname><given-names>S</given-names></name><name name-style="western"><surname>Jin</surname><given-names>C</given-names></name><name name-style="western"><surname>Zhang</surname><given-names>F</given-names></name></person-group> (<year>2014</year>) <article-title>The first description of the male <italic><tp:taxon-name><tp:taxon-name-part taxon-name-part-type="genus">Euophrys</tp:taxon-name-part><tp:taxon-name-part taxon-name-part-type="species">atrata</tp:taxon-name-part></tp:taxon-name></italic> and <italic><tp:taxon-name><tp:taxon-name-part taxon-name-part-type="genus">E.</tp:taxon-name-part><tp:taxon-name-part taxon-name-part-type="species">bulbus</tp:taxon-name-part></tp:taxon-name></italic> from southern China (<tp:taxon-name><tp:taxon-name-part taxon-name-part-type="order">Araneae</tp:taxon-name-part></tp:taxon-name>: <tp:taxon-name><tp:taxon-name-part taxon-name-part-type="family">Salticidae</tp:taxon-name-part></tp:taxon-name>).</article-title><source>Zootaxa</source><volume>3779</volume>(<issue>3</issue>): <fpage>368</fpage>–<lpage>374</lpage>. <ext-link xlink:href="10.11646/zootaxa.3779.3.4" ext-link-type="doi" xlink:type="simple">https://doi.org/10.11646/zootaxa.3779.3.4</ext-link></mixed-citation></ref><ref id="B12"><mixed-citation xmlns:xlink="http://www.w3.org/1999/xlink" xlink:type="simple"><person-group><name name-style="western"><surname>Metzner</surname><given-names>H</given-names></name></person-group> (<year>2023</year>) Jumping spiders (<tp:taxon-name><tp:taxon-name-part taxon-name-part-type="class">Arachnida</tp:taxon-name-part></tp:taxon-name>: <tp:taxon-name><tp:taxon-name-part taxon-name-part-type="order">Araneae</tp:taxon-name-part></tp:taxon-name>: <tp:taxon-name><tp:taxon-name-part taxon-name-part-type="family">Salticidae</tp:taxon-name-part></tp:taxon-name>) of the world. <ext-link xlink:href="https://www.jumping-spiders.com" ext-link-type="uri" xlink:type="simple">https://www.jumping-spiders.com</ext-link> [Accessed 17 Apr. 2023]</mixed-citation></ref></ref-list></tp:taxon-treatment>
