# Supplementary material for: ﻿Notes on twelve species of jumping spiders from Hainan Island, China (Araneae, Salticidae)
Source: Zookeys. 2023 Jun 15;1167:159–97. doi: 10.3897/zookeys.1167.105424 (PMC10288381; doi:10.3897/zookeys.1167.105424)
Supplement: XML Treatment for Logunattus dufui [file zookeys.1167.105424-treatment6.xml]

<!DOCTYPE tp:taxon-treatment
  PUBLIC "-//TaxonX//DTD Taxonomic Treatment Publishing DTD v0 20100105//EN" "tax-treatment-NSO.dtd">
<tp:taxon-treatment xmlns:tp="http://www.plazi.org/taxpub"><tp:treatment-meta><kwd-group><label>Taxon classification</label><kwd>
                <named-content content-type="kingdom">Animalia</named-content>
              </kwd><kwd>
                <named-content content-type="order">Araneae</named-content>
              </kwd><kwd>
                <named-content content-type="family">Salticidae</named-content>
              </kwd></kwd-group><mixed-citation publication-type="journal"><person-group><name><surname>Wang</surname><given-names>Cheng</given-names></name><name><surname>Li</surname><given-names>Shuqiang</given-names></name></person-group><article-title>﻿Notes on twelve species of jumping spiders from Hainan Island, China (<tp:taxon-name><tp:taxon-name-part taxon-name-part-type="order">Araneae</tp:taxon-name-part></tp:taxon-name>, <tp:taxon-name><tp:taxon-name-part taxon-name-part-type="family">Salticidae</tp:taxon-name-part></tp:taxon-name>)</article-title><source>Zookeys</source><day>15</day><month>06</month><year>2023</year><volume>1167</volume><fpage>159</fpage><lpage>197</lpage><pub-id pub-id-type="doi">10.3897/zookeys.1167.105424</pub-id></mixed-citation></tp:treatment-meta><tp:nomenclature><label>﻿</label><tp:taxon-name>
              <object-id xmlns:xlink="http://www.w3.org/1999/xlink" content-type="arpha" xlink:type="simple">08EC9FCD-0481-57A4-933E-6B35DE5A8B80</object-id>
              <tp:taxon-name-part taxon-name-part-type="genus" reg="Logunattus">Logunattus</tp:taxon-name-part>
              <tp:taxon-name-part taxon-name-part-type="species" reg="dufui">dufui</tp:taxon-name-part>
              <object-id xmlns:xlink="http://www.w3.org/1999/xlink" content-type="zoobank" xlink:type="simple">https://zoobank.org/26D1252B-58C8-4507-8F2C-8E2D143C77E8</object-id>
            </tp:taxon-name><tp:taxon-status xmlns:xlink="http://www.w3.org/1999/xlink" xlink:type="simple">sp. nov.</tp:taxon-status><xref ref-type="fig" rid="F8">Fig. 8</xref></tp:nomenclature><tp:treatment-sec sec-type="type material" id="SECID0ETTAG"><title>Type material.</title><p><bold><italic>Holotype</italic></bold> ♂ (<named-content xmlns:xlink="http://www.w3.org/1999/xlink" content-type="dwc:institutional_code" xlink:title="Institute of Zoology, Chinese Academy of Sciences in Beijing" xlink:href="http://grbio.org/institution/institute-zoology-chinese-academy-sciences" xlink:type="simple">IZCAS</named-content>-Ar44506), China: Hainan: Lingshui County, Diaoluoshan Resort (<named-content xmlns:xlink="http://www.w3.org/1999/xlink" content-type="dwc:verbatimCoordinates" xlink:type="simple"><named-content content-type="geo-json" specific-use="{&#34;type&#34;:&#34;Point&#34;,&#34;coordinates&#34;:[108.868333,18.725167]}" id="NCID0EGUAG" xlink:type="simple">18°43.51′N, 108°52.10′E</named-content></named-content>, ca. 920 m), 20.iv.2011, Y.Y. Zhou leg. <bold><italic>Paratypes</italic></bold> 3♂ (<named-content xmlns:xlink="http://www.w3.org/1999/xlink" content-type="dwc:institutional_code" xlink:title="Institute of Zoology, Chinese Academy of Sciences in Beijing" xlink:href="http://grbio.org/institution/institute-zoology-chinese-academy-sciences" xlink:type="simple">IZCAS</named-content>-Ar44507–44509), same data as holotype.</p></tp:treatment-sec><tp:treatment-sec sec-type="etymology" id="SECID0ETUAG"><title>Etymology.</title><p>The specific name is after Mr. Fu Du (712–770), a famous ancient Chinese poet, who was crowned as Poetry Sage; noun (name) in genitive case.</p></tp:treatment-sec><tp:treatment-sec sec-type="diagnosis" id="SECID0EYUAG"><title>Diagnosis.</title><p><italic><tp:taxon-name><tp:taxon-name-part taxon-name-part-type="genus" reg="Logunattus">Logunattus</tp:taxon-name-part><tp:taxon-name-part taxon-name-part-type="species" reg="dufui">dufui</tp:taxon-name-part></tp:taxon-name></italic> sp. nov. resembles that of <italic><tp:taxon-name><tp:taxon-name-part taxon-name-part-type="genus" reg="Logunattus">L.</tp:taxon-name-part><tp:taxon-name-part taxon-name-part-type="species" reg="libaii">libaii</tp:taxon-name-part></tp:taxon-name></italic> sp. nov. in having similar habitus and palpal structure, but it can be easily distinguished by the embolus, which is straight and with spinous proximal apophysis (Fig. <xref ref-type="fig" rid="F8">8B</xref>), vs. curved and without apophysis in <italic><tp:taxon-name><tp:taxon-name-part taxon-name-part-type="genus" reg="Logunattus">L.</tp:taxon-name-part><tp:taxon-name-part taxon-name-part-type="species" reg="libaii">libaii</tp:taxon-name-part></tp:taxon-name></italic> (Fig. <xref ref-type="fig" rid="F9">9B</xref>).</p></tp:treatment-sec><tp:treatment-sec sec-type="description" id="SECID0EHWAG"><title>Description.</title><p><bold>Male</bold> (Fig. <xref ref-type="fig" rid="F8">8</xref>). Total length 3.32. Carapace 1.79 long, 1.28 wide. Abdomen 1.47 long, 1.10 wide. Clypeus 0.05 high. Eye sizes and inter-distances: <abbrev xmlns:xlink="http://www.w3.org/1999/xlink" xlink:title="anterior median eye" id="ABBRID0ETWAG" xlink:type="simple">AME</abbrev> 0.38, <abbrev xmlns:xlink="http://www.w3.org/1999/xlink" xlink:title="anterior lateral eye" id="ABBRID0EXWAG" xlink:type="simple">ALE</abbrev> 0.26, <abbrev xmlns:xlink="http://www.w3.org/1999/xlink" xlink:title="posterior lateral eye" id="ABBRID0E2WAG" xlink:type="simple">PLE</abbrev> 0.20, <abbrev xmlns:xlink="http://www.w3.org/1999/xlink" xlink:title="anterior eye row width" id="ABBRID0E6WAG" xlink:type="simple">AERW</abbrev> 1.22, <abbrev xmlns:xlink="http://www.w3.org/1999/xlink" xlink:title="posterior eye row width" id="ABBRID0EDXAG" xlink:type="simple">PERW</abbrev> 1.10, <abbrev xmlns:xlink="http://www.w3.org/1999/xlink" xlink:title="eye field length" id="ABBRID0EHXAG" xlink:type="simple">EFL</abbrev> 0.76. Legs: I 4.08 (1.19, 0.68, 1.00, 0.73, 0.48), II 2.93 (0.93, 0.50, 0.60, 0.55, 0.35), III 3.48 (1.13, 0.45, 0.75, 0.75, 0.40), IV 3.59 (1.08, 0.50, 0.75, 0.83, 0.43). Carapace red-brown, covered with yellow setae on face and white setae on thorax; fovea dark, longitudinal, linear. Chelicerae each with two promarginal teeth and one retromarginal tooth. Endites broadened medio-distally. Labium linguiform. Sternum longer than wide, with straight anterior margin. Legs yellow to brown, with three and two pairs of ventral spines on tibiae and metatarsi I and II, respectively. Abdomen suboval, dorsum pale to brown, covered with sparse white and brown setae, with two pairs of anterior muscle depressions and anteromedian scutum ca. half the abdominal width and length; venter yellow to pale yellow, with pair of longitudinal, dotted lines medially. Palp (Fig. <xref ref-type="fig" rid="F8">8A–C, E</xref>). Tibia very short, with ventro-prolateral bump, and dagger-axe-shaped <abbrev xmlns:xlink="http://www.w3.org/1999/xlink" xlink:title="retrolateral tibial apophysis" id="ABBRID0EPXAG" xlink:type="simple">RTA</abbrev>; cymbium ~ 2× longer than wide in ventral view, covered with dense white setae dorso-proximally; bulb elongated, with tapered, downward extending posterior lobe; embolus short and straight, forming disc and with spinous apophysis at base, and blunt apically.</p><p><bold>Female.</bold> Unknown.</p></tp:treatment-sec><tp:treatment-sec sec-type="distribution" id="SECID0EXXAG"><title>Distribution.</title><p>Known only from the type locality in Hainan Island, China.</p></tp:treatment-sec><tp:treatment-sec><!--Section generated to contain objects referenced in tp:taxon-treatment.--><fig id="F8" position="float" orientation="portrait"><object-id xmlns:xlink="http://www.w3.org/1999/xlink" content-type="doi" xlink:type="simple">10.3897/zookeys.1167.105424.figure8</object-id><object-id xmlns:xlink="http://www.w3.org/1999/xlink" content-type="arpha" xlink:type="simple">96E6C24A-FF4D-54EA-BA57-6B72E2A77FFD</object-id><label>Figure 8.</label><caption><p>Male of <italic><tp:taxon-name><tp:taxon-name-part taxon-name-part-type="genus" reg="Logunattus">Logunattus</tp:taxon-name-part><tp:taxon-name-part taxon-name-part-type="species" reg="dufui">dufui</tp:taxon-name-part></tp:taxon-name></italic> sp. nov., holotype <bold>A</bold> palp, prolateral <bold>B</bold> ditto, ventral <bold>C</bold> ditto, retrolateral <bold>D</bold> habitus, dorsal <bold>E</bold> ditto, ventral <bold>F</bold> carapace, frontal <bold>G</bold> chelicera, posterior. Scale bars: 0.1 mm (<bold>A–C, G</bold>); 0.5 mm (<bold>D–F</bold>).</p></caption><graphic xmlns:xlink="http://www.w3.org/1999/xlink" xlink:href="zookeys-1167-159_article-105424__-g008.jpg" position="float" orientation="portrait" xlink:type="simple" id="oo_864372.jpg"><uri content-type="original_file" xlink:type="simple">https://binary.pensoft.net/fig/864372</uri></graphic></fig><fig id="F9" position="float" orientation="portrait"><object-id xmlns:xlink="http://www.w3.org/1999/xlink" content-type="doi" xlink:type="simple">10.3897/zookeys.1167.105424.figure9</object-id><object-id xmlns:xlink="http://www.w3.org/1999/xlink" content-type="arpha" xlink:type="simple">6DC4DFCF-E303-5A4E-AB76-4C856687FF6B</object-id><label>Figure 9.</label><caption><p>Male palp of <italic><tp:taxon-name><tp:taxon-name-part taxon-name-part-type="genus" reg="Logunattus">Logunattus</tp:taxon-name-part><tp:taxon-name-part taxon-name-part-type="species" reg="libaii">libaii</tp:taxon-name-part></tp:taxon-name></italic> sp. nov., holotype <bold>A</bold> prolateral <bold>B</bold> ventral <bold>C</bold> retrolateral. Scale bars: 0.1 mm.</p></caption><graphic xmlns:xlink="http://www.w3.org/1999/xlink" xlink:href="zookeys-1167-159_article-105424__-g009.jpg" position="float" orientation="portrait" xlink:type="simple" id="oo_864373.jpg"><uri content-type="original_file" xlink:type="simple">https://binary.pensoft.net/fig/864373</uri></graphic></fig></tp:treatment-sec></tp:taxon-treatment>
