# Supplementary material for: ﻿Notes on twelve species of jumping spiders from Hainan Island, China (Araneae, Salticidae)
Source: Zookeys. 2023 Jun 15;1167:159–97. doi: 10.3897/zookeys.1167.105424 (PMC10288381; doi:10.3897/zookeys.1167.105424)
Supplement: XML Treatment for Logunattus libaii [file zookeys.1167.105424-treatment7.xml]

<!DOCTYPE tp:taxon-treatment
  PUBLIC "-//TaxonX//DTD Taxonomic Treatment Publishing DTD v0 20100105//EN" "tax-treatment-NSO.dtd">
<tp:taxon-treatment xmlns:tp="http://www.plazi.org/taxpub"><tp:treatment-meta><kwd-group><label>Taxon classification</label><kwd>
                <named-content content-type="kingdom">Animalia</named-content>
              </kwd><kwd>
                <named-content content-type="order">Araneae</named-content>
              </kwd><kwd>
                <named-content content-type="family">Salticidae</named-content>
              </kwd></kwd-group><mixed-citation publication-type="journal"><person-group><name><surname>Wang</surname><given-names>Cheng</given-names></name><name><surname>Li</surname><given-names>Shuqiang</given-names></name></person-group><article-title>﻿Notes on twelve species of jumping spiders from Hainan Island, China (<tp:taxon-name><tp:taxon-name-part taxon-name-part-type="order">Araneae</tp:taxon-name-part></tp:taxon-name>, <tp:taxon-name><tp:taxon-name-part taxon-name-part-type="family">Salticidae</tp:taxon-name-part></tp:taxon-name>)</article-title><source>Zookeys</source><day>15</day><month>06</month><year>2023</year><volume>1167</volume><fpage>159</fpage><lpage>197</lpage><pub-id pub-id-type="doi">10.3897/zookeys.1167.105424</pub-id></mixed-citation></tp:treatment-meta><tp:nomenclature><label>﻿</label><tp:taxon-name>
              <object-id xmlns:xlink="http://www.w3.org/1999/xlink" content-type="arpha" xlink:type="simple">A8B2CE66-1B9B-56DD-AC5D-DB0237E7B316</object-id>
              <tp:taxon-name-part taxon-name-part-type="genus" reg="Logunattus">Logunattus</tp:taxon-name-part>
              <tp:taxon-name-part taxon-name-part-type="species" reg="libaii">libaii</tp:taxon-name-part>
              <object-id xmlns:xlink="http://www.w3.org/1999/xlink" content-type="zoobank" xlink:type="simple">https://zoobank.org/F8108ED6-FEE9-4F00-9709-8377ABC716E2</object-id>
            </tp:taxon-name><tp:taxon-status xmlns:xlink="http://www.w3.org/1999/xlink" xlink:type="simple">sp. nov.</tp:taxon-status><xref ref-type="fig" rid="F9">Figs 9</xref><xref ref-type="fig" rid="F10">, 10</xref></tp:nomenclature><tp:treatment-sec sec-type="type material" id="SECID0ENZAG"><title>Type material.</title><p><bold><italic>Holotype</italic></bold> ♂ (<named-content xmlns:xlink="http://www.w3.org/1999/xlink" content-type="dwc:institutional_code" xlink:title="Institute of Zoology, Chinese Academy of Sciences in Beijing" xlink:href="http://grbio.org/institution/institute-zoology-chinese-academy-sciences" xlink:type="simple">IZCAS</named-content>-Ar44510), China: Hainan: Qiongzhong County, Limushan National Nature Reserve, Diaodengling Waterfall (<named-content xmlns:xlink="http://www.w3.org/1999/xlink" content-type="dwc:verbatimCoordinates" xlink:type="simple"><named-content content-type="geo-json" specific-use="{&#34;type&#34;:&#34;Point&#34;,&#34;coordinates&#34;:[109.755333,19.181167]}" id="NCID0EA1AG" xlink:type="simple">19°10.87′N, 109°45.32′E</named-content></named-content>, ca. 940 m), 5.v.2011, Y.Y. Zhou leg. <bold><italic>Paratypes</italic></bold> 1♂2♀ (<named-content xmlns:xlink="http://www.w3.org/1999/xlink" content-type="dwc:institutional_code" xlink:title="Institute of Zoology, Chinese Academy of Sciences in Beijing" xlink:href="http://grbio.org/institution/institute-zoology-chinese-academy-sciences" xlink:type="simple">IZCAS</named-content>-Ar44511–44513), same data as holotype; 2♀ (<named-content xmlns:xlink="http://www.w3.org/1999/xlink" content-type="dwc:institutional_code" xlink:title="Institute of Zoology, Chinese Academy of Sciences in Beijing" xlink:href="http://grbio.org/institution/institute-zoology-chinese-academy-sciences" xlink:type="simple">IZCAS</named-content>-Ar44514–44515), Limushan National Nature Reserve, Direction of Shuiba (<named-content xmlns:xlink="http://www.w3.org/1999/xlink" content-type="dwc:verbatimCoordinates" xlink:type="simple"><named-content content-type="geo-json" specific-use="{&#34;type&#34;:&#34;Point&#34;,&#34;coordinates&#34;:[109.755333,19.181167]}" id="NCID0EV1AG" xlink:type="simple">19°10.87′N, 109°45.32′E</named-content></named-content>, ca. 960 m), 5.v.2011, Y.Y. Zhou leg.; 1♂2♀ (<named-content xmlns:xlink="http://www.w3.org/1999/xlink" content-type="dwc:institutional_code" xlink:title="Institute of Zoology, Chinese Academy of Sciences in Beijing" xlink:href="http://grbio.org/institution/institute-zoology-chinese-academy-sciences" xlink:type="simple">IZCAS</named-content>-Ar44516–44518), Wuzhishan City, Wuzhishan National Nature Reserve, Shanye Hotel (<named-content xmlns:xlink="http://www.w3.org/1999/xlink" content-type="dwc:verbatimCoordinates" xlink:type="simple"><named-content content-type="geo-json" specific-use="{&#34;type&#34;:&#34;Point&#34;,&#34;coordinates&#34;:[109.677500,18.907000]}" id="NCID0EC2AG" xlink:type="simple">18°54.42′N, 109°40.65′E</named-content></named-content>, ca. 1590 m), 26.iv.2011, Y.Y. Zhou leg.</p></tp:treatment-sec><tp:treatment-sec sec-type="etymology" id="SECID0EH2AG"><title>Etymology.</title><p>The specific name is after Mr. Bai Li (701–762), a famous ancient Chinese poet, who was crowned as Poetry Immortal; noun (name) in genitive case.</p></tp:treatment-sec><tp:treatment-sec sec-type="diagnosis" id="SECID0EM2AG"><title>Diagnosis.</title><p>The male of <italic><tp:taxon-name><tp:taxon-name-part taxon-name-part-type="genus" reg="Logunattus">Logunattus</tp:taxon-name-part><tp:taxon-name-part taxon-name-part-type="species" reg="libaii">libaii</tp:taxon-name-part></tp:taxon-name></italic> sp. nov. resembles that of <italic><tp:taxon-name><tp:taxon-name-part taxon-name-part-type="genus" reg="Logunattus">L.</tp:taxon-name-part><tp:taxon-name-part taxon-name-part-type="species" reg="dufui">dufui</tp:taxon-name-part></tp:taxon-name></italic> sp. nov. in general shape of palp, but it can be easily distinguished by the embolus, which is curved medially, and without proximal apophysis in ventral view (Fig. <xref ref-type="fig" rid="F9">9B</xref>), vs. straight and with proximal apophysis in <italic><tp:taxon-name><tp:taxon-name-part taxon-name-part-type="genus" reg="Logunattus">L.</tp:taxon-name-part><tp:taxon-name-part taxon-name-part-type="species" reg="dufui">dufui</tp:taxon-name-part></tp:taxon-name></italic> (Fig. <xref ref-type="fig" rid="F8">8B</xref>). The female of this new species resembles that of <italic><tp:taxon-name><tp:taxon-name-part taxon-name-part-type="genus" reg="Spiralembolus">Spiralembolus</tp:taxon-name-part><tp:taxon-name-part taxon-name-part-type="species" reg="yinggeling">yinggeling</tp:taxon-name-part></tp:taxon-name></italic> sp. nov. in having similar epigyne, but it can be easily distinguished by the presence of median septum, and accessory glands of copulatory ducts (Fig. <xref ref-type="fig" rid="F10">10A, B</xref>), vs. absent in <italic><tp:taxon-name><tp:taxon-name-part taxon-name-part-type="genus" reg="Spiralembolus">S.</tp:taxon-name-part><tp:taxon-name-part taxon-name-part-type="species" reg="yinggeling">yinggeling</tp:taxon-name-part></tp:taxon-name></italic> (Fig. <xref ref-type="fig" rid="F20">20A, B</xref>).</p></tp:treatment-sec><tp:treatment-sec sec-type="description" id="SECID0EZ4AG"><title>Description.</title><p><bold>Male</bold> (Figs <xref ref-type="fig" rid="F9">9</xref>, <xref ref-type="fig" rid="F10">10C, D, F, G</xref>). Total length 3.45. Carapace 1.83 long, 1.37 wide. Abdomen 1.53 long, 1.15 wide. Clypeus 0.08 high. Eye sizes and inter-distances: <abbrev xmlns:xlink="http://www.w3.org/1999/xlink" xlink:title="anterior median eye" id="ABBRID0EJ5AG" xlink:type="simple">AME</abbrev> 0.38, <abbrev xmlns:xlink="http://www.w3.org/1999/xlink" xlink:title="anterior lateral eye" id="ABBRID0EN5AG" xlink:type="simple">ALE</abbrev> 0.26, <abbrev xmlns:xlink="http://www.w3.org/1999/xlink" xlink:title="posterior lateral eye" id="ABBRID0ER5AG" xlink:type="simple">PLE</abbrev> 0.20, <abbrev xmlns:xlink="http://www.w3.org/1999/xlink" xlink:title="anterior eye row width" id="ABBRID0EV5AG" xlink:type="simple">AERW</abbrev> 1.32, <abbrev xmlns:xlink="http://www.w3.org/1999/xlink" xlink:title="posterior eye row width" id="ABBRID0EZ5AG" xlink:type="simple">PERW</abbrev> 1.20, <abbrev xmlns:xlink="http://www.w3.org/1999/xlink" xlink:title="eye field length" id="ABBRID0E45AG" xlink:type="simple">EFL</abbrev> 0.79. Legs: I 4.08 (1.15, 0.68, 1.05, 0.75, 0.45), II 3.16 (0.93, 0.58, 0.70, 0.55, 0.40), III 3.77 (1.15, 0.58, 0.86, 0.78, 0.40), IV 3.79 (1.10, 0.53, 0.83, 0.95, 0.38). Carapace red-brown to dark brown, covered with dense setae; fovea dark, longitudinal, bar-shaped. Chelicerae red-brown to dark brown, each with two promarginal teeth and one retromarginal tooth. Endites dark yellow, with pale distal-inner margins bearing dense brown setae. Labium darker than endites. Sternum coloured as endites, slightly longer than wide, with straight anterior margin, widest medially. Legs yellow to dark brown, with three and two pairs of ventral spines on tibiae and metatarsi I and II, respectively. Abdomen oval, dorsum with two pairs of anterior muscle depressions, indistinct brown or dark brown stripes, and big, irregular pale marking posteriorly, covered by anteromedian scutum; venter pale, with pair of longitudinal, dotted lines. Palp (Fig. <xref ref-type="fig" rid="F9">9A–C</xref>). Tibia short, with ventro-prolateral bump, covered with white dorsal setae; <abbrev xmlns:xlink="http://www.w3.org/1999/xlink" xlink:title="retrolateral tibial apophysis" id="ABBRID0EF6AG" xlink:type="simple">RTA</abbrev> dagger-axe-shaped, almost 1.5 times longer than tibia, with pointed tip; cymbium ~ 1.8× longer than wide in ventral view, covered with dorsal white setae at proximal half; bulb elongate-oval, with blunt posterior lobe extending postero-retrolaterally; embolus originates from the antero-prolateral portion of bulb, forming a disc at base, curved towards prolateral side medially and with rather pointed tip directed towards ~ 10:30 o’clock position.</p><fig id="F10" position="float" orientation="portrait"><object-id xmlns:xlink="http://www.w3.org/1999/xlink" content-type="doi" xlink:type="simple">10.3897/zookeys.1167.105424.figure10</object-id><object-id xmlns:xlink="http://www.w3.org/1999/xlink" content-type="arpha" xlink:type="simple">258D38C3-A233-55BE-A694-5A939ECE77D8</object-id><label>Figure 10.</label><caption><p><italic><tp:taxon-name><tp:taxon-name-part taxon-name-part-type="genus" reg="Logunattus">Logunattus</tp:taxon-name-part><tp:taxon-name-part taxon-name-part-type="species" reg="libaii">libaii</tp:taxon-name-part></tp:taxon-name></italic> sp. nov., male holotype and female paratype <bold>A</bold> epigyne, ventral <bold>B</bold> vulva, dorsal <bold>C</bold> holotype habitus, dorsal <bold>D</bold> ditto, ventral <bold>E</bold> female paratype habitus, dorsal <bold>F</bold> holotype carapace, frontal <bold>G</bold> holotype chelicera, posterior. Scale bars: 0.1 mm (<bold>A, B, G</bold>); 0.5 mm (<bold>C–F</bold>).</p></caption><graphic xmlns:xlink="http://www.w3.org/1999/xlink" xlink:href="zookeys-1167-159_article-105424__-g010.jpg" position="float" orientation="portrait" xlink:type="simple" id="oo_864374.jpg"><uri content-type="original_file" xlink:type="simple">https://binary.pensoft.net/fig/864374</uri></graphic></fig><p><bold>Female</bold> (Fig. <xref ref-type="fig" rid="F10">10A, B, E</xref>). Total length 4.02. Carapace 1.87 long, 1.39 wide. Abdomen 2.18 long, 1.64 wide. Clypeus 0.09 high. Eye sizes and inter-distances: <abbrev xmlns:xlink="http://www.w3.org/1999/xlink" xlink:title="anterior median eye" id="ABBRID0E2ABG" xlink:type="simple">AME</abbrev> 0.40, <abbrev xmlns:xlink="http://www.w3.org/1999/xlink" xlink:title="anterior lateral eye" id="ABBRID0E6ABG" xlink:type="simple">ALE</abbrev> 0.27, <abbrev xmlns:xlink="http://www.w3.org/1999/xlink" xlink:title="posterior lateral eye" id="ABBRID0EDBBG" xlink:type="simple">PLE</abbrev> 0.20, <abbrev xmlns:xlink="http://www.w3.org/1999/xlink" xlink:title="anterior eye row width" id="ABBRID0EHBBG" xlink:type="simple">AERW</abbrev> 1.26, <abbrev xmlns:xlink="http://www.w3.org/1999/xlink" xlink:title="posterior eye row width" id="ABBRID0ELBBG" xlink:type="simple">PERW</abbrev> 1.15, <abbrev xmlns:xlink="http://www.w3.org/1999/xlink" xlink:title="eye field length" id="ABBRID0EPBBG" xlink:type="simple">EFL</abbrev> 0.84. Legs: I 3.59 (1.05, 0.63, 0.88, 0.60, 0.43), II 3.14 (0.98, 0.53, 0.70, 0.50, 0.43), III 3.89 (1.23, 0.60, 0.85, 0.78, 0.43), IV 3.99 (1.18, 0.53, 0.88, 0.95, 0.45). Habitus (Fig. <xref ref-type="fig" rid="F10">10E</xref>) similar to that of male except paler, and without scutum on the dorsum of abdomen. Epigyne (Fig. <xref ref-type="fig" rid="F10">10A, B</xref>). Wider than long, with pair of shallow atria anteromedially; copulatory openings almost half round, open towards downward, separated by the slightly raised median septum; copulatory ducts curved medially, and touched distally, with sub-triangular proximal accessory glands extending antero-prolaterally; spermathecae oval; fertilization ducts lamellar, extending transversely.</p></tp:treatment-sec><tp:treatment-sec sec-type="distribution" id="SECID0E2BBG"><title>Distribution.</title><p>Known only from the type locality in Hainan Island, China.</p></tp:treatment-sec><tp:treatment-sec><!--Section generated to contain objects referenced in tp:taxon-treatment.--><fig id="F9" position="float" orientation="portrait"><object-id xmlns:xlink="http://www.w3.org/1999/xlink" content-type="doi" xlink:type="simple">10.3897/zookeys.1167.105424.figure9</object-id><object-id xmlns:xlink="http://www.w3.org/1999/xlink" content-type="arpha" xlink:type="simple">6DC4DFCF-E303-5A4E-AB76-4C856687FF6B</object-id><label>Figure 9.</label><caption><p>Male palp of <italic><tp:taxon-name><tp:taxon-name-part taxon-name-part-type="genus" reg="Logunattus">Logunattus</tp:taxon-name-part><tp:taxon-name-part taxon-name-part-type="species" reg="libaii">libaii</tp:taxon-name-part></tp:taxon-name></italic> sp. nov., holotype <bold>A</bold> prolateral <bold>B</bold> ventral <bold>C</bold> retrolateral. Scale bars: 0.1 mm.</p></caption><graphic xmlns:xlink="http://www.w3.org/1999/xlink" xlink:href="zookeys-1167-159_article-105424__-g009.jpg" position="float" orientation="portrait" xlink:type="simple" id="oo_864373.jpg"><uri content-type="original_file" xlink:type="simple">https://binary.pensoft.net/fig/864373</uri></graphic></fig><fig id="F8" position="float" orientation="portrait"><object-id xmlns:xlink="http://www.w3.org/1999/xlink" content-type="doi" xlink:type="simple">10.3897/zookeys.1167.105424.figure8</object-id><object-id xmlns:xlink="http://www.w3.org/1999/xlink" content-type="arpha" xlink:type="simple">96E6C24A-FF4D-54EA-BA57-6B72E2A77FFD</object-id><label>Figure 8.</label><caption><p>Male of <italic><tp:taxon-name><tp:taxon-name-part taxon-name-part-type="genus" reg="Logunattus">Logunattus</tp:taxon-name-part><tp:taxon-name-part taxon-name-part-type="species" reg="dufui">dufui</tp:taxon-name-part></tp:taxon-name></italic> sp. nov., holotype <bold>A</bold> palp, prolateral <bold>B</bold> ditto, ventral <bold>C</bold> ditto, retrolateral <bold>D</bold> habitus, dorsal <bold>E</bold> ditto, ventral <bold>F</bold> carapace, frontal <bold>G</bold> chelicera, posterior. Scale bars: 0.1 mm (<bold>A–C, G</bold>); 0.5 mm (<bold>D–F</bold>).</p></caption><graphic xmlns:xlink="http://www.w3.org/1999/xlink" xlink:href="zookeys-1167-159_article-105424__-g008.jpg" position="float" orientation="portrait" xlink:type="simple" id="oo_864372.jpg"><uri content-type="original_file" xlink:type="simple">https://binary.pensoft.net/fig/864372</uri></graphic></fig><fig id="F20" position="float" orientation="portrait"><object-id xmlns:xlink="http://www.w3.org/1999/xlink" content-type="doi" xlink:type="simple">10.3897/zookeys.1167.105424.figure20</object-id><object-id xmlns:xlink="http://www.w3.org/1999/xlink" content-type="arpha" xlink:type="simple">AF81C4A4-350D-58D0-B0E9-3495861B1215</object-id><label>Figure 20.</label><caption><p><italic><tp:taxon-name><tp:taxon-name-part taxon-name-part-type="genus" reg="Spiralembolus">Spiralembolus</tp:taxon-name-part><tp:taxon-name-part taxon-name-part-type="species" reg="yinggeling">yinggeling</tp:taxon-name-part></tp:taxon-name></italic> sp. nov., male holotype and female paratype <bold>A</bold> epigyne, ventral <bold>B</bold> vulva, dorsal <bold>C</bold> vulva, anterodorsal <bold>D</bold> holotype habitus, dorsal <bold>E</bold> ditto, ventral <bold>F</bold> female paratype habitus, dorsal <bold>G</bold> holotype carapace, frontal <bold>H</bold> holotype chelicera, posterior. Scale bars: 0.1 mm (<bold>A–C, H</bold>); 0.5 mm (<bold>D–G</bold>).</p></caption><graphic xmlns:xlink="http://www.w3.org/1999/xlink" xlink:href="zookeys-1167-159_article-105424__-g020.jpg" position="float" orientation="portrait" xlink:type="simple" id="oo_864385.jpg"><uri content-type="original_file" xlink:type="simple">https://binary.pensoft.net/fig/864385</uri></graphic></fig></tp:treatment-sec></tp:taxon-treatment>
