# Supplementary material for: ﻿Notes on twelve species of jumping spiders from Hainan Island, China (Araneae, Salticidae)
Source: Zookeys. 2023 Jun 15;1167:159–97. doi: 10.3897/zookeys.1167.105424 (PMC10288381; doi:10.3897/zookeys.1167.105424)
Supplement: XML Treatment for Myrmarachne mixiaoqii [file zookeys.1167.105424-treatment8.xml]

<!DOCTYPE tp:taxon-treatment
  PUBLIC "-//TaxonX//DTD Taxonomic Treatment Publishing DTD v0 20100105//EN" "tax-treatment-NSO.dtd">
<tp:taxon-treatment xmlns:tp="http://www.plazi.org/taxpub"><tp:treatment-meta><kwd-group><label>Taxon classification</label><kwd>
                <named-content content-type="kingdom">Animalia</named-content>
              </kwd><kwd>
                <named-content content-type="order">Araneae</named-content>
              </kwd><kwd>
                <named-content content-type="family">Salticidae</named-content>
              </kwd></kwd-group><mixed-citation publication-type="journal"><person-group><name><surname>Wang</surname><given-names>Cheng</given-names></name><name><surname>Li</surname><given-names>Shuqiang</given-names></name></person-group><article-title>﻿Notes on twelve species of jumping spiders from Hainan Island, China (<tp:taxon-name><tp:taxon-name-part taxon-name-part-type="order">Araneae</tp:taxon-name-part></tp:taxon-name>, <tp:taxon-name><tp:taxon-name-part taxon-name-part-type="family">Salticidae</tp:taxon-name-part></tp:taxon-name>)</article-title><source>Zookeys</source><day>15</day><month>06</month><year>2023</year><volume>1167</volume><fpage>159</fpage><lpage>197</lpage><pub-id pub-id-type="doi">10.3897/zookeys.1167.105424</pub-id></mixed-citation></tp:treatment-meta><tp:nomenclature><label>﻿</label><tp:taxon-name>
              <object-id xmlns:xlink="http://www.w3.org/1999/xlink" content-type="arpha" xlink:type="simple">7C6F680E-98D6-51EE-A4E4-B0D9281A317B</object-id>
              <tp:taxon-name-part taxon-name-part-type="genus" reg="Myrmarachne">Myrmarachne</tp:taxon-name-part>
              <tp:taxon-name-part taxon-name-part-type="species" reg="mixiaoqii">mixiaoqii</tp:taxon-name-part>
              <object-id xmlns:xlink="http://www.w3.org/1999/xlink" content-type="zoobank" xlink:type="simple">https://zoobank.org/88020DA0-B47B-44A5-A816-C79E045C8073</object-id>
            </tp:taxon-name><tp:taxon-status xmlns:xlink="http://www.w3.org/1999/xlink" xlink:type="simple">sp. nov.</tp:taxon-status><xref ref-type="fig" rid="F11">Figs 11</xref><xref ref-type="fig" rid="F12">, 12</xref></tp:nomenclature><tp:treatment-sec sec-type="type material" id="SECID0E4DBG"><title>Type material.</title><p><bold><italic>Holotype</italic></bold> ♂ (<named-content xmlns:xlink="http://www.w3.org/1999/xlink" content-type="dwc:institutional_code" xlink:title="Institute of Zoology, Chinese Academy of Sciences in Beijing" xlink:href="http://grbio.org/institution/institute-zoology-chinese-academy-sciences" xlink:type="simple">IZCAS</named-content>-Ar44519), China: Hainan: Wuzhishan City, Wuzhishan National Nature Reserve, hillside (<named-content xmlns:xlink="http://www.w3.org/1999/xlink" content-type="dwc:verbatimCoordinates" xlink:type="simple"><named-content content-type="geo-json" specific-use="{&#34;type&#34;:&#34;Point&#34;,&#34;coordinates&#34;:[109.698000,18.897167]}" id="NCID0EQEBG" xlink:type="simple">18°53.83′N, 109°41.88′E</named-content></named-content>, ca. 1590 m), 9.iv.2009, G. Tang leg. <bold><italic>Paratypes</italic></bold> 2♀ (<named-content xmlns:xlink="http://www.w3.org/1999/xlink" content-type="dwc:institutional_code" xlink:title="Institute of Zoology, Chinese Academy of Sciences in Beijing" xlink:href="http://grbio.org/institution/institute-zoology-chinese-academy-sciences" xlink:type="simple">IZCAS</named-content>-Ar44520–44521), same data as holotype; 1♀ (<named-content xmlns:xlink="http://www.w3.org/1999/xlink" content-type="dwc:institutional_code" xlink:title="Institute of Zoology, Chinese Academy of Sciences in Beijing" xlink:href="http://grbio.org/institution/institute-zoology-chinese-academy-sciences" xlink:type="simple">IZCAS</named-content>-Ar44522), same site as holotype, 8.iv.2009, G. Tang leg.; 1♀ (<named-content xmlns:xlink="http://www.w3.org/1999/xlink" content-type="dwc:institutional_code" xlink:title="Institute of Zoology, Chinese Academy of Sciences in Beijing" xlink:href="http://grbio.org/institution/institute-zoology-chinese-academy-sciences" xlink:type="simple">IZCAS</named-content>-Ar44523), Lingshui County, Diaoluoshan National Nature Reserve, Power Station (<named-content xmlns:xlink="http://www.w3.org/1999/xlink" content-type="dwc:verbatimCoordinates" xlink:type="simple"><named-content content-type="geo-json" specific-use="{&#34;type&#34;:&#34;Point&#34;,&#34;coordinates&#34;:[109.930167,18.664000]}" id="NCID0EKFBG" xlink:type="simple">18°39.84′N, 109°55.81′E</named-content></named-content>, ca. 100 m), 20.iv.2009, G. Tang leg.</p></tp:treatment-sec><tp:treatment-sec sec-type="etymology" id="SECID0EPFBG"><title>Etymology.</title><p>The specific name is a patronym of Prof. Xiaoqi Mi, who greatly helped us with this research; noun (name) in genitive case.</p></tp:treatment-sec><tp:treatment-sec sec-type="diagnosis" id="SECID0EUFBG"><title>Diagnosis.</title><p><italic><tp:taxon-name><tp:taxon-name-part taxon-name-part-type="genus" reg="Myrmarachne">Myrmarachne</tp:taxon-name-part><tp:taxon-name-part taxon-name-part-type="species" reg="mixiaoqii">mixiaoqii</tp:taxon-name-part></tp:taxon-name></italic> sp. nov. can be easily distinguished from other congeners by the presence of a cluster of cymbial macro-setae above the <abbrev xmlns:xlink="http://www.w3.org/1999/xlink" xlink:title="dorso-retrolateral tibial apophysis" id="ABBRID0EFGBG" xlink:type="simple">dRTA</abbrev>, and the pair of bag-shaped structures below the epigynal hood, vs. the absence of a cluster of cymbial macro-setae above the <abbrev xmlns:xlink="http://www.w3.org/1999/xlink" xlink:title="dorso-retrolateral tibial apophysis" id="ABBRID0EJGBG" xlink:type="simple">dRTA</abbrev> and without similar bag-shaped structures below the epigynal hood in congeners presently known (see <xref ref-type="bibr" rid="B12">Metzner 2023</xref>).</p></tp:treatment-sec><tp:treatment-sec sec-type="description" id="SECID0ERGBG"><title>Description.</title><p><bold>Male</bold> (Figs <xref ref-type="fig" rid="F11">11</xref>, <xref ref-type="fig" rid="F12">12E–G, I</xref>). Total length 5.02. Carapace 2.25 long, 1.34 wide. Abdomen 2.60 long, 1.23 wide. Clypeus 0.09 high. Eye sizes and inter-distances: <abbrev xmlns:xlink="http://www.w3.org/1999/xlink" xlink:title="anterior median eye" id="ABBRID0EBHBG" xlink:type="simple">AME</abbrev> 0.43, <abbrev xmlns:xlink="http://www.w3.org/1999/xlink" xlink:title="anterior lateral eye" id="ABBRID0EFHBG" xlink:type="simple">ALE</abbrev> 0.22, <abbrev xmlns:xlink="http://www.w3.org/1999/xlink" xlink:title="posterior lateral eye" id="ABBRID0EJHBG" xlink:type="simple">PLE</abbrev> 0.20, <abbrev xmlns:xlink="http://www.w3.org/1999/xlink" xlink:title="anterior eye row width" id="ABBRID0ENHBG" xlink:type="simple">AERW</abbrev> 1.26, <abbrev xmlns:xlink="http://www.w3.org/1999/xlink" xlink:title="posterior eye row width" id="ABBRID0ERHBG" xlink:type="simple">PERW</abbrev> 1.30, <abbrev xmlns:xlink="http://www.w3.org/1999/xlink" xlink:title="eye field length" id="ABBRID0EVHBG" xlink:type="simple">EFL</abbrev> 0.94. Legs: I 4.47 (1.33, 0.68, 1.30, 0.73, 0.43), II 3.29 (1.00, 0.58, 0.83, 0.55, 0.33), III 3.38 (1.00, 0.50, 0.80, 0.75, 0.33), IV 4.71 (1.40, 0.63, 1.25, 1.08, 0.35). Carapace dark yellow, with elevated cephalic region bearing pair of irregular dark patches behind AMEs, and medially raised thorax. Chelicerae elongated, longer than carapace, each with four promarginal and eight retromarginal teeth. Endites yellow, elongated. Labium slightly darker than endites. Sternum narrow, ~ 3× longer than wide. Legs yellow to brown, with one ventral spine on patellae I, four and two pairs of ventral spines on tibiae I and metatarsi I, respectively. Abdomen elongated, almost gourd-shaped, constricted at anterior 1/3, dorsum yellow to red-brown, covered wholly by scutum; venter pale to brown. Palp (Fig. <xref ref-type="fig" rid="F11">11A–D</xref>). Tibia wider than long in ventral view; <abbrev xmlns:xlink="http://www.w3.org/1999/xlink" xlink:title="dorso-retrolateral tibial apophysis" id="ABBRID0E4HBG" xlink:type="simple">dRTA</abbrev> bifurcated, with platelike ventral ramus and short, digitiform dorsal ramus; cymbium almost oval, bearing cluster of medio-retrolateral macro-setae above the <abbrev xmlns:xlink="http://www.w3.org/1999/xlink" xlink:title="dorso-retrolateral tibial apophysis" id="ABBRID0EBIBG" xlink:type="simple">dRTA</abbrev>; bulb almost round, flat, embolus long, coiled more than two coils, with pointed tip reaches the cymbial tip.</p><fig id="F11" position="float" orientation="portrait"><object-id xmlns:xlink="http://www.w3.org/1999/xlink" content-type="doi" xlink:type="simple">10.3897/zookeys.1167.105424.figure11</object-id><object-id xmlns:xlink="http://www.w3.org/1999/xlink" content-type="arpha" xlink:type="simple">724CF0A2-2545-571A-A70A-E6DA5E26FF48</object-id><label>Figure 11.</label><caption><p>Male palp of <italic><tp:taxon-name><tp:taxon-name-part taxon-name-part-type="genus" reg="Myrmarachne">Myrmarachne</tp:taxon-name-part><tp:taxon-name-part taxon-name-part-type="species" reg="mixiaoqii">mixiaoqii</tp:taxon-name-part></tp:taxon-name></italic> sp. nov., holotype <bold>A, C</bold> ventral <bold>B</bold> retrolateral <bold>D</bold> dorsal. Scale bars: 0.1 mm.</p></caption><graphic xmlns:xlink="http://www.w3.org/1999/xlink" xlink:href="zookeys-1167-159_article-105424__-g011.jpg" position="float" orientation="portrait" xlink:type="simple" id="oo_864375.jpg"><uri content-type="original_file" xlink:type="simple">https://binary.pensoft.net/fig/864375</uri></graphic></fig><fig id="F12" position="float" orientation="portrait"><object-id xmlns:xlink="http://www.w3.org/1999/xlink" content-type="doi" xlink:type="simple">10.3897/zookeys.1167.105424.figure12</object-id><object-id xmlns:xlink="http://www.w3.org/1999/xlink" content-type="arpha" xlink:type="simple">AA66240C-EEB3-5AD8-99E1-7893102B65AF</object-id><label>Figure 12.</label><caption><p><italic><tp:taxon-name><tp:taxon-name-part taxon-name-part-type="genus" reg="Myrmarachne">Myrmarachne</tp:taxon-name-part><tp:taxon-name-part taxon-name-part-type="species" reg="mixiaoqii">mixiaoqii</tp:taxon-name-part></tp:taxon-name></italic> sp. nov., male holotype and female paratype <bold>A, C</bold> epigyne, ventral <bold>B, D</bold> vulva, dorsal <bold>E</bold> holotype habitus, dorsal <bold>F</bold> ditto, lateral <bold>G</bold> ditto, ventral <bold>H</bold> female paratype habitus, dorsal <bold>I</bold> holotype chelicera, posterior. Scale bars: 0.1 mm (<bold>A–D</bold>); 0.2 mm (<bold>I</bold>); 1.0 mm (<bold>E–H</bold>).</p></caption><graphic xmlns:xlink="http://www.w3.org/1999/xlink" xlink:href="zookeys-1167-159_article-105424__-g012.jpg" position="float" orientation="portrait" xlink:type="simple" id="oo_864376.jpg"><uri content-type="original_file" xlink:type="simple">https://binary.pensoft.net/fig/864376</uri></graphic></fig><p><bold>Female</bold> (Fig. <xref ref-type="fig" rid="F12">12A–D, H</xref>). Total length 6.00. Carapace 2.46 long, 1.35 wide. Abdomen 3.08 long, 1.58 wide. Clypeus 0.10 high. Eye sizes and inter-distances: <abbrev xmlns:xlink="http://www.w3.org/1999/xlink" xlink:title="anterior median eye" id="ABBRID0EXKBG" xlink:type="simple">AME</abbrev> 0.44, <abbrev xmlns:xlink="http://www.w3.org/1999/xlink" xlink:title="anterior lateral eye" id="ABBRID0E2KBG" xlink:type="simple">ALE</abbrev> 0.22, <abbrev xmlns:xlink="http://www.w3.org/1999/xlink" xlink:title="posterior lateral eye" id="ABBRID0E6KBG" xlink:type="simple">PLE</abbrev> 0.20, <abbrev xmlns:xlink="http://www.w3.org/1999/xlink" xlink:title="anterior eye row width" id="ABBRID0EDLBG" xlink:type="simple">AERW</abbrev> 1.27, <abbrev xmlns:xlink="http://www.w3.org/1999/xlink" xlink:title="posterior eye row width" id="ABBRID0EHLBG" xlink:type="simple">PERW</abbrev> 1.35, <abbrev xmlns:xlink="http://www.w3.org/1999/xlink" xlink:title="eye field length" id="ABBRID0ELLBG" xlink:type="simple">EFL</abbrev> 1.01. Legs: I 4.09 (1.25, 0.63, 1.18, 0.60, 0.43), II 3.17 (0.98, 0.53, 0.80, 0.53, 0.33), III 3.47 (1.00, 0.48, 0.83, 0.78, 0.38), IV 4.97 (1.48, 0.63, 1.33, 1.13, 0.40). Habitus (Fig. <xref ref-type="fig" rid="F12">12H</xref>) similar to that of male except with much shorter chelicerae each with five promarginal and nine or ten retromarginal teeth, without dorsal scutum on abdomen, and with six pairs of ventral spines on tibiae I. Epigyne (Fig. <xref ref-type="fig" rid="F12">12A–D</xref>). Longer than wide, with tube-shaped epigynal hood fused with pair of bag-shaped structures posteriorly; atria paired, with invert L-shaped lateral ridges; copulatory ducts long, forming complex paths with three distal coils; spermathecae almost spherical, anteriorly located, separated from each other slightly less than their diameter.</p></tp:treatment-sec><tp:treatment-sec sec-type="distribution" id="SECID0EXLBG"><title>Distribution.</title><p>Only known from the type locality in Hainan Island, China.</p></tp:treatment-sec><ref-list><ref id="B12"><mixed-citation xmlns:xlink="http://www.w3.org/1999/xlink" xlink:type="simple"><person-group><name name-style="western"><surname>Metzner</surname><given-names>H</given-names></name></person-group> (<year>2023</year>) Jumping spiders (<tp:taxon-name><tp:taxon-name-part taxon-name-part-type="class">Arachnida</tp:taxon-name-part></tp:taxon-name>: <tp:taxon-name><tp:taxon-name-part taxon-name-part-type="order">Araneae</tp:taxon-name-part></tp:taxon-name>: <tp:taxon-name><tp:taxon-name-part taxon-name-part-type="family">Salticidae</tp:taxon-name-part></tp:taxon-name>) of the world. <ext-link xlink:href="https://www.jumping-spiders.com" ext-link-type="uri" xlink:type="simple">https://www.jumping-spiders.com</ext-link> [Accessed 17 Apr. 2023]</mixed-citation></ref></ref-list></tp:taxon-treatment>
