# Supplementary material for: ﻿Notes on twelve species of jumping spiders from Hainan Island, China (Araneae, Salticidae)
Source: Zookeys. 2023 Jun 15;1167:159–97. doi: 10.3897/zookeys.1167.105424 (PMC10288381; doi:10.3897/zookeys.1167.105424)
Supplement: XML Treatment for Nandicius shihaitaoi [file zookeys.1167.105424-treatment9.xml]

<!DOCTYPE tp:taxon-treatment
  PUBLIC "-//TaxonX//DTD Taxonomic Treatment Publishing DTD v0 20100105//EN" "tax-treatment-NSO.dtd">
<tp:taxon-treatment xmlns:tp="http://www.plazi.org/taxpub"><tp:treatment-meta><kwd-group><label>Taxon classification</label><kwd>
                <named-content content-type="kingdom">Animalia</named-content>
              </kwd><kwd>
                <named-content content-type="order">Araneae</named-content>
              </kwd><kwd>
                <named-content content-type="family">Salticidae</named-content>
              </kwd></kwd-group><mixed-citation publication-type="journal"><person-group><name><surname>Wang</surname><given-names>Cheng</given-names></name><name><surname>Li</surname><given-names>Shuqiang</given-names></name></person-group><article-title>﻿Notes on twelve species of jumping spiders from Hainan Island, China (<tp:taxon-name><tp:taxon-name-part taxon-name-part-type="order">Araneae</tp:taxon-name-part></tp:taxon-name>, <tp:taxon-name><tp:taxon-name-part taxon-name-part-type="family">Salticidae</tp:taxon-name-part></tp:taxon-name>)</article-title><source>Zookeys</source><day>15</day><month>06</month><year>2023</year><volume>1167</volume><fpage>159</fpage><lpage>197</lpage><pub-id pub-id-type="doi">10.3897/zookeys.1167.105424</pub-id></mixed-citation></tp:treatment-meta><tp:nomenclature><label>﻿</label><tp:taxon-name>
              <object-id xmlns:xlink="http://www.w3.org/1999/xlink" content-type="arpha" xlink:type="simple">F9A856FB-9E10-5774-AEA2-D247DFB7C6E4</object-id>
              <tp:taxon-name-part taxon-name-part-type="genus" reg="Nandicius">Nandicius</tp:taxon-name-part>
              <tp:taxon-name-part taxon-name-part-type="species" reg="shihaitaoi">shihaitaoi</tp:taxon-name-part>
              <object-id xmlns:xlink="http://www.w3.org/1999/xlink" content-type="zoobank" xlink:type="simple">https://zoobank.org/B194D6DD-0B4C-4E0C-85A6-9F4ACF2BAB06</object-id>
            </tp:taxon-name><tp:taxon-status xmlns:xlink="http://www.w3.org/1999/xlink" xlink:type="simple">sp. nov.</tp:taxon-status><xref ref-type="fig" rid="F13">Figs 13</xref><xref ref-type="fig" rid="F14">, 14</xref></tp:nomenclature><tp:treatment-sec sec-type="type material" id="SECID0EZNBG"><title>Type material.</title><p><bold><italic>Holotype</italic></bold> ♂ (<named-content xmlns:xlink="http://www.w3.org/1999/xlink" content-type="dwc:institutional_code" xlink:title="Institute of Zoology, Chinese Academy of Sciences in Beijing" xlink:href="http://grbio.org/institution/institute-zoology-chinese-academy-sciences" xlink:type="simple">IZCAS</named-content>-Ar44524), China: Hainan: Baisha County, Yinggeling National Nature Reserve (<named-content xmlns:xlink="http://www.w3.org/1999/xlink" content-type="dwc:verbatimCoordinates" xlink:type="simple"><named-content content-type="geo-json" specific-use="{&#34;type&#34;:&#34;Point&#34;,&#34;coordinates&#34;:[109.563000,19.050833]}" id="NCID0EMOBG" xlink:type="simple">19°03.05′N, 109°33.78′E</named-content></named-content>, ca. 680 m), 21.viii.2010, G. Zheng leg. <bold><italic>Paratypes</italic></bold> 1♂1♀ (<named-content xmlns:xlink="http://www.w3.org/1999/xlink" content-type="dwc:institutional_code" xlink:title="Institute of Zoology, Chinese Academy of Sciences in Beijing" xlink:href="http://grbio.org/institution/institute-zoology-chinese-academy-sciences" xlink:type="simple">IZCAS</named-content>–Ar44525–44526), same data as holotype; 1♀ (<named-content xmlns:xlink="http://www.w3.org/1999/xlink" content-type="dwc:institutional_code" xlink:title="Institute of Zoology, Chinese Academy of Sciences in Beijing" xlink:href="http://grbio.org/institution/institute-zoology-chinese-academy-sciences" xlink:type="simple">IZCAS</named-content>-Ar44527), Lingshui County, Diaoluoshan National Nature Reserve, Plank Road (<named-content xmlns:xlink="http://www.w3.org/1999/xlink" content-type="dwc:verbatimCoordinates" xlink:type="simple"><named-content content-type="geo-json" specific-use="{&#34;type&#34;:&#34;Point&#34;,&#34;coordinates&#34;:[109.866500,18.726667]}" id="NCID0EBPBG" xlink:type="simple">18°43.60′N, 109°51.99′E</named-content></named-content>, ca. 950 m), 8.viii.2010, G. Zheng leg.; 1♀ (<named-content xmlns:xlink="http://www.w3.org/1999/xlink" content-type="dwc:institutional_code" xlink:title="Institute of Zoology, Chinese Academy of Sciences in Beijing" xlink:href="http://grbio.org/institution/institute-zoology-chinese-academy-sciences" xlink:type="simple">IZCAS</named-content>-Ar44528), Jianfengling National Nature Reserve, Mingfeng Valley (<named-content xmlns:xlink="http://www.w3.org/1999/xlink" content-type="dwc:verbatimCoordinates" xlink:type="simple"><named-content content-type="geo-json" specific-use="{&#34;type&#34;:&#34;Point&#34;,&#34;coordinates&#34;:[108.840667,18.744167]}" id="NCID0EOPBG" xlink:type="simple">18°44.65′N, 108°50.44′E</named-content></named-content>, ca 1000 m), 18.viii.2010, G. Zheng Leg.</p></tp:treatment-sec><tp:treatment-sec sec-type="etymology" id="SECID0ETPBG"><title>Etymology.</title><p>The specific name is after Prof. Haitao Shi, a leading scientist in turtle conservation; noun (name) in genitive case.</p></tp:treatment-sec><tp:treatment-sec sec-type="diagnosis" id="SECID0EYPBG"><title>Diagnosis.</title><p>The male of <italic><tp:taxon-name><tp:taxon-name-part taxon-name-part-type="genus" reg="Nandicius">Nandicius</tp:taxon-name-part><tp:taxon-name-part taxon-name-part-type="species" reg="shihaitaoi">shihaitaoi</tp:taxon-name-part></tp:taxon-name></italic> sp. nov. resembles that of <italic><tp:taxon-name><tp:taxon-name-part taxon-name-part-type="genus" reg="Nandicius">N.</tp:taxon-name-part><tp:taxon-name-part taxon-name-part-type="species" reg="proszynskii">proszynskii</tp:taxon-name-part></tp:taxon-name></italic> Wang &amp; Li, 2021 in having very similar habitus and palpal structure, but it can be easily distinguished by the presence of <abbrev xmlns:xlink="http://www.w3.org/1999/xlink" xlink:title="baso-retrolateral tibial apophysis" id="ABBRID0EUQBG" xlink:type="simple">bRTA</abbrev> (Fig. <xref ref-type="fig" rid="F13">13B, C</xref>), vs. <abbrev xmlns:xlink="http://www.w3.org/1999/xlink" xlink:title="baso-retrolateral tibial apophysis" id="ABBRID0E3QBG" xlink:type="simple">bRTA</abbrev> absent in <italic><tp:taxon-name><tp:taxon-name-part taxon-name-part-type="genus" reg="Nandicius">N.</tp:taxon-name-part><tp:taxon-name-part taxon-name-part-type="species" reg="proszynskii">proszynskii</tp:taxon-name-part></tp:taxon-name></italic> (<xref ref-type="bibr" rid="B25">Wang and Li 2021</xref>: fig. 10B, C). The female closely resembles that of <italic><tp:taxon-name><tp:taxon-name-part taxon-name-part-type="genus" reg="Tasa">Tasa</tp:taxon-name-part><tp:taxon-name-part taxon-name-part-type="species" reg="koreana">koreana</tp:taxon-name-part></tp:taxon-name></italic> (Wesołowska, 1981) in having very similar epigyne, but it can be easily distinguished by the presence of a basal epigynal plate, and the C-shaped copulatory openings (Fig. <xref ref-type="fig" rid="F14">14A</xref>), vs. the absence of basal epigynal plate and oval copulatory opeings in <italic><tp:taxon-name><tp:taxon-name-part taxon-name-part-type="genus" reg="Tasa">T.</tp:taxon-name-part><tp:taxon-name-part taxon-name-part-type="species" reg="koreana">koreana</tp:taxon-name-part></tp:taxon-name></italic> (<xref ref-type="bibr" rid="B23">Suguro and Yahata 2014</xref>: fig. 29). The female also resembles that of <italic><tp:taxon-name><tp:taxon-name-part taxon-name-part-type="genus" reg="Madhyattus">Madhyattus</tp:taxon-name-part><tp:taxon-name-part taxon-name-part-type="species" reg="jabalpurensis">jabalpurensis</tp:taxon-name-part></tp:taxon-name></italic> Prószyński, 1992 in having a very similar epigyne, but it can be easily distinguished by the distance between the copulatory openings, which is more than half the epigynal width (Fig. <xref ref-type="fig" rid="F14">14A</xref>), vs. ~ 1/3 the epigynal width in <italic><tp:taxon-name><tp:taxon-name-part taxon-name-part-type="genus" reg="Madhyattus">M.</tp:taxon-name-part><tp:taxon-name-part taxon-name-part-type="species" reg="jabalpurensis">jabalpurensis</tp:taxon-name-part></tp:taxon-name></italic> (<xref ref-type="bibr" rid="B16">Prószyński 1992</xref>: fig. 77).</p><fig id="F13" position="float" orientation="portrait"><object-id xmlns:xlink="http://www.w3.org/1999/xlink" content-type="doi" xlink:type="simple">10.3897/zookeys.1167.105424.figure13</object-id><object-id xmlns:xlink="http://www.w3.org/1999/xlink" content-type="arpha" xlink:type="simple">5832C8D0-1917-5756-BA55-87C606950931</object-id><label>Figure 13.</label><caption><p>Male palp of <italic><tp:taxon-name><tp:taxon-name-part taxon-name-part-type="genus" reg="Nandicius">Nandicius</tp:taxon-name-part><tp:taxon-name-part taxon-name-part-type="species" reg="shihaitaoi">shihaitaoi</tp:taxon-name-part></tp:taxon-name></italic> sp. nov., holotype <bold>A</bold> prolateral <bold>B</bold> ventral <bold>C</bold> retrolateral. Scale bars: 0.1 mm.</p></caption><graphic xmlns:xlink="http://www.w3.org/1999/xlink" xlink:href="zookeys-1167-159_article-105424__-g013.jpg" position="float" orientation="portrait" xlink:type="simple" id="oo_864377.jpg"><uri content-type="original_file" xlink:type="simple">https://binary.pensoft.net/fig/864377</uri></graphic></fig><fig id="F14" position="float" orientation="portrait"><object-id xmlns:xlink="http://www.w3.org/1999/xlink" content-type="doi" xlink:type="simple">10.3897/zookeys.1167.105424.figure14</object-id><object-id xmlns:xlink="http://www.w3.org/1999/xlink" content-type="arpha" xlink:type="simple">E2043CF4-B61E-5007-ACC5-1C2F92F00E03</object-id><label>Figure 14.</label><caption><p><italic><tp:taxon-name><tp:taxon-name-part taxon-name-part-type="genus" reg="Nandicius">Nandicius</tp:taxon-name-part><tp:taxon-name-part taxon-name-part-type="species" reg="shihaitaoi">shihaitaoi</tp:taxon-name-part></tp:taxon-name></italic> sp. nov., male holotype and female paratype <bold>A</bold> epigyne, ventral <bold>B</bold> vulva, dorsal <bold>C</bold> holotype habitus, dorsal <bold>D</bold> ditto, ventral <bold>E</bold> female paratype habitus, dorsal <bold>F</bold> holotype carapace, frontal <bold>G</bold> holotype chelicera, posterior. Scale bars: 0.1 mm (<bold>A, B, G</bold>); 0.2 mm (<bold>F</bold>); 0.5 mm (<bold>C–E</bold>).</p></caption><graphic xmlns:xlink="http://www.w3.org/1999/xlink" xlink:href="zookeys-1167-159_article-105424__-g014.jpg" position="float" orientation="portrait" xlink:type="simple" id="oo_864378.jpg"><uri content-type="original_file" xlink:type="simple">https://binary.pensoft.net/fig/864378</uri></graphic></fig></tp:treatment-sec><tp:treatment-sec sec-type="description" id="SECID0EVVBG"><title>Description.</title><p><bold>Male</bold> (Figs <xref ref-type="fig" rid="F13">13</xref>, <xref ref-type="fig" rid="F14">14C, D, F, G</xref>). Total length 2.87. Carapace 1.34 long, 0.92 wide. Abdomen 1.55 long, 0.81 wide. Clypeus 0.09 high. Eye sizes and inter-distances: <abbrev xmlns:xlink="http://www.w3.org/1999/xlink" xlink:title="anterior median eye" id="ABBRID0EFWBG" xlink:type="simple">AME</abbrev> 0.22, <abbrev xmlns:xlink="http://www.w3.org/1999/xlink" xlink:title="anterior lateral eye" id="ABBRID0EJWBG" xlink:type="simple">ALE</abbrev> 0.12, <abbrev xmlns:xlink="http://www.w3.org/1999/xlink" xlink:title="posterior lateral eye" id="ABBRID0ENWBG" xlink:type="simple">PLE</abbrev> 0.12, <abbrev xmlns:xlink="http://www.w3.org/1999/xlink" xlink:title="anterior eye row width" id="ABBRID0ERWBG" xlink:type="simple">AERW</abbrev> 0.77, <abbrev xmlns:xlink="http://www.w3.org/1999/xlink" xlink:title="posterior eye row width" id="ABBRID0EVWBG" xlink:type="simple">PERW</abbrev> 0.77, <abbrev xmlns:xlink="http://www.w3.org/1999/xlink" xlink:title="eye field length" id="ABBRID0EZWBG" xlink:type="simple">EFL</abbrev> 0.58. Legs: I 1.91 (0.58, 0.38, 0.45, 0.30, 0.20), II 1.46 (0.45, 0.30, 0.28, 0.25, 0.18), III 1.55 (0.48, 0.23, 0.33, 0.28, 0.23), IV 2.11 (0.73, 0.25, 0.50, 0.38, 0.25). Carapace yellow except the lateral sides of eye field black, covered with white and brown setae, with cluster of white setae at the median of anterior margin, pair of white stripes of setae laterally on cephalic region, and pair of elongate-oval dark spots medially on eye field; fovea indistinct. Chelicerae dark yellow, each with two promarginal teeth and one retromarginal tooth. Endites longer than wide, widened distally, bearing dense setae distally on inner margins. Labium tapered, almost linguiform. Sternum ~ 1.5× longer than wide, with straight anterior margin. Legs pale to dark yellow, with green-brown stripes on the lateral of femora, patellae, and metatarsi II, III, IV; leg I strongest, with slightly enlarged femora and tibiae. Abdomen elongated, dorsum with several transverse chevron patterns medio-posteriorly; venter pale. Palp (Fig. <xref ref-type="fig" rid="F13">13A–C</xref>). Tibia wider than long, with three apophyses, including the retrolateral one curved inwards distally and blunt apically, the dorsal one almost triangular, and the broad baso-retrolateral one with several small apophyses; cymbium ~ 1.5× longer than wide, with tuberous proximal apophysis; bulb elongated, swollen medio-posteriorly, with antero-retrolateral bump; embolus originates from the antero-prolateral portion of bulb, short and straight, tapered to the rather pointed tip directed towards ~ 2 o’clock position.</p><p><bold>Female</bold> (Fig. <xref ref-type="fig" rid="F14">14A, B, E</xref>). Total length 3.18. Carapace 1.22 long, 0.80 wide. Abdomen 1.90 long, 1.02 wide. Clypeus 0.10 high. Eye sizes and inter-distances: <abbrev xmlns:xlink="http://www.w3.org/1999/xlink" xlink:title="anterior median eye" id="ABBRID0EJXBG" xlink:type="simple">AME</abbrev> 0.23, <abbrev xmlns:xlink="http://www.w3.org/1999/xlink" xlink:title="anterior lateral eye" id="ABBRID0ENXBG" xlink:type="simple">ALE</abbrev> 0.13, <abbrev xmlns:xlink="http://www.w3.org/1999/xlink" xlink:title="posterior lateral eye" id="ABBRID0ERXBG" xlink:type="simple">PLE</abbrev> 0.12, <abbrev xmlns:xlink="http://www.w3.org/1999/xlink" xlink:title="anterior eye row width" id="ABBRID0EVXBG" xlink:type="simple">AERW</abbrev> 0.72, <abbrev xmlns:xlink="http://www.w3.org/1999/xlink" xlink:title="posterior eye row width" id="ABBRID0EZXBG" xlink:type="simple">PERW</abbrev> 0.75, <abbrev xmlns:xlink="http://www.w3.org/1999/xlink" xlink:title="eye field length" id="ABBRID0E4XBG" xlink:type="simple">EFL</abbrev> 0.54. Legs: I 1.54 (0.48, 0.30, 0.33, 0.25, 0.18), II 1.34 (0.43, 0.25, 0.28, 0.20, 0.18), III 1.52 (0.48, 0.23, 0.30, 0.28, 0.23), IV 2.11 (0.70, 0.28, 0.50, 0.38, 0.25). Habitus (Fig. <xref ref-type="fig" rid="F14">14E</xref>) similar to that of male except without the cluster of setae on the median of the anterior margin of carapace. Epigyne (Fig. <xref ref-type="fig" rid="F14">14A, B</xref>). Slightly wider than long, with arc-shaped base plate; copulatory openings posteriorly located, C-shaped, and separated from each other ca. half the epigynal width; copulatory ducts thickest proximally, curved into S-shape, with curved, bar-shaped, terminal accessory glands; spermathecae elongated, curved into C-shape.</p></tp:treatment-sec><tp:treatment-sec sec-type="distribution" id="SECID0EJYBG"><title>Distribution.</title><p>Known only from the type locality in Hainan Island, China.</p></tp:treatment-sec><tp:treatment-sec sec-type="comments" id="SECID0EOYBG"><title>Comments.</title><p>The new species is placed into the genus provisionally because it shares a very similar habitus and palpal structure with the known congener, <italic><tp:taxon-name><tp:taxon-name-part taxon-name-part-type="genus" reg="Nandicius">Nandicius</tp:taxon-name-part><tp:taxon-name-part taxon-name-part-type="species" reg="proszynskii">proszynskii</tp:taxon-name-part></tp:taxon-name></italic> Wang &amp; Li, 2021. However, it is inconsistent with other congeners in the epigynal structure and body shape, which indicates its generic position needs further confirmation.</p></tp:treatment-sec><ref-list><ref id="B25"><mixed-citation xmlns:xlink="http://www.w3.org/1999/xlink" xlink:type="simple"><person-group><name name-style="western"><surname>Wang</surname><given-names>C</given-names></name><name name-style="western"><surname>Li</surname><given-names>S</given-names></name></person-group> (<year>2021</year>) <article-title>On ten species of jumping spiders from Xishuangbanna, China (<tp:taxon-name><tp:taxon-name-part taxon-name-part-type="order">Araneae</tp:taxon-name-part></tp:taxon-name>, <tp:taxon-name><tp:taxon-name-part taxon-name-part-type="family">Salticidae</tp:taxon-name-part></tp:taxon-name>).</article-title><source>ZooKeys</source><volume>1062</volume>: <fpage>123</fpage>–<lpage>155</lpage>. <ext-link xlink:href="10.3897/zookeys.1062.72531" ext-link-type="doi" xlink:type="simple">https://doi.org/10.3897/zookeys.1062.72531</ext-link></mixed-citation></ref><ref id="B23"><mixed-citation xmlns:xlink="http://www.w3.org/1999/xlink" xlink:type="simple"><person-group><name name-style="western"><surname>Suguro</surname><given-names>T</given-names></name><name name-style="western"><surname>Yahata</surname><given-names>K</given-names></name></person-group> (<year>2014</year>) <article-title>Taxonomic notes on Japanese species of the genera <italic><tp:taxon-name><tp:taxon-name-part taxon-name-part-type="genus">Pseudicius</tp:taxon-name-part></tp:taxon-name></italic> and <italic><tp:taxon-name><tp:taxon-name-part taxon-name-part-type="genus">Tasa</tp:taxon-name-part></tp:taxon-name></italic> (<tp:taxon-name><tp:taxon-name-part taxon-name-part-type="order">Araneae</tp:taxon-name-part></tp:taxon-name>: <tp:taxon-name><tp:taxon-name-part taxon-name-part-type="family">Salticidae</tp:taxon-name-part></tp:taxon-name>).</article-title><source>Acta Arachnologica</source><volume>63</volume>(<issue>2</issue>): <fpage>87</fpage>–<lpage>97</lpage>. <ext-link xlink:href="10.2476/asjaa.63.87" ext-link-type="doi" xlink:type="simple">https://doi.org/10.2476/asjaa.63.87</ext-link></mixed-citation></ref><ref id="B16"><mixed-citation xmlns:xlink="http://www.w3.org/1999/xlink" xlink:type="simple"><person-group><name name-style="western"><surname>Prószyński</surname><given-names>J</given-names></name></person-group> (<year>1992</year>) <article-title><tp:taxon-name><tp:taxon-name-part taxon-name-part-type="family">Salticidae</tp:taxon-name-part></tp:taxon-name> (<tp:taxon-name><tp:taxon-name-part taxon-name-part-type="order">Araneae</tp:taxon-name-part></tp:taxon-name>) of India in the collection of the Hungarian National Natural History Museum in Budapest.</article-title><source>Annales Zoologici, Warszawa</source><volume>44</volume>: <fpage>165</fpage>–<lpage>277</lpage>.</mixed-citation></ref></ref-list></tp:taxon-treatment>
