# Supplementary material for: ﻿Notes on twelve species of jumping spiders from Hainan Island, China (Araneae, Salticidae)
Source: Zookeys. 2023 Jun 15;1167:159–97. doi: 10.3897/zookeys.1167.105424 (PMC10288381; doi:10.3897/zookeys.1167.105424)
Supplement: XML Treatment for Pancorius hainanensis [file zookeys.1167.105424-treatment10.xml]

<!DOCTYPE tp:taxon-treatment
  PUBLIC "-//TaxonX//DTD Taxonomic Treatment Publishing DTD v0 20100105//EN" "tax-treatment-NSO.dtd">
<tp:taxon-treatment xmlns:tp="http://www.plazi.org/taxpub"><tp:treatment-meta><kwd-group><label>Taxon classification</label><kwd>
                <named-content content-type="kingdom">Animalia</named-content>
              </kwd><kwd>
                <named-content content-type="order">Araneae</named-content>
              </kwd><kwd>
                <named-content content-type="family">Salticidae</named-content>
              </kwd></kwd-group><mixed-citation publication-type="journal"><person-group><name><surname>Wang</surname><given-names>Cheng</given-names></name><name><surname>Li</surname><given-names>Shuqiang</given-names></name></person-group><article-title>﻿Notes on twelve species of jumping spiders from Hainan Island, China (<tp:taxon-name><tp:taxon-name-part taxon-name-part-type="order">Araneae</tp:taxon-name-part></tp:taxon-name>, <tp:taxon-name><tp:taxon-name-part taxon-name-part-type="family">Salticidae</tp:taxon-name-part></tp:taxon-name>)</article-title><source>Zookeys</source><day>15</day><month>06</month><year>2023</year><volume>1167</volume><fpage>159</fpage><lpage>197</lpage><pub-id pub-id-type="doi">10.3897/zookeys.1167.105424</pub-id></mixed-citation></tp:treatment-meta><tp:nomenclature><label>﻿</label><tp:taxon-name>
              <object-id xmlns:xlink="http://www.w3.org/1999/xlink" content-type="arpha" xlink:type="simple">FAE3D068-3E8F-5EEA-AD33-45DEE4FAE233</object-id>
              <tp:taxon-name-part taxon-name-part-type="genus" reg="Pancorius">Pancorius</tp:taxon-name-part>
              <tp:taxon-name-part taxon-name-part-type="species" reg="hainanensis">hainanensis</tp:taxon-name-part>
            </tp:taxon-name><tp:taxon-authority>Song &amp; Chai, 1991</tp:taxon-authority><xref ref-type="fig" rid="F15">Figs 15</xref><xref ref-type="fig" rid="F16">, 16</xref><tp:nomenclature-citation-list><tp:nomenclature-citation><tp:taxon-name>
                  <tp:taxon-name-part taxon-name-part-type="genus" reg="Pancorius">Pancorius</tp:taxon-name-part>
                  <tp:taxon-name-part taxon-name-part-type="species" reg="hainanensis">hainanensis</tp:taxon-name-part>
                </tp:taxon-name><comment>Song &amp; Chai, 1991: 20, fig. 10A, B (male holotype, examined).</comment></tp:nomenclature-citation></tp:nomenclature-citation-list></tp:nomenclature><tp:treatment-sec sec-type="type material" id="SECID0EF2BG"><title>Type material examined.</title><p><bold><italic>Holotype</italic></bold> ♂, China: Hainan: Bawangling National Nature Reserve, xii.1989, M.S. Zhu leg.</p></tp:treatment-sec><tp:treatment-sec sec-type="material" id="SECID0EQ2BG"><title>Other material examined.</title><p>1♂1♀ (<abbrev xmlns:xlink="http://www.w3.org/1999/xlink" content-type="institution" xlink:title="Tongren University" id="ABBRID0EW2BG" xlink:type="simple">TRU</abbrev>-JS 0691–0692), China: Hainan: Qiongzhong County, Limushan National Nature Reserve, 1–5.v.2021, F.E. Li leg.</p></tp:treatment-sec><tp:treatment-sec sec-type="diagnosis" id="SECID0E22BG"><title>Diagnosis.</title><p>The male of <italic><tp:taxon-name><tp:taxon-name-part taxon-name-part-type="genus" reg="Pancorius">Pancorius</tp:taxon-name-part><tp:taxon-name-part taxon-name-part-type="species" reg="hainanensis">hainanensis</tp:taxon-name-part></tp:taxon-name></italic> Song &amp; Chai, 1991 resembles that of <italic><tp:taxon-name><tp:taxon-name-part taxon-name-part-type="genus" reg="Pancorius">P.</tp:taxon-name-part><tp:taxon-name-part taxon-name-part-type="species" reg="wesolowskae">wesolowskae</tp:taxon-name-part></tp:taxon-name></italic> Wang &amp; Wang, 2020 in the general shape of palpal structure, especially the small, blunt posterior lobe, but it can be easily distinguished by the following: (1) the <abbrev xmlns:xlink="http://www.w3.org/1999/xlink" xlink:title="retrolateral tibial apophysis" id="ABBRID0EX3BG" xlink:type="simple">RTA</abbrev> being slightly greater than sperm duct diameter in width, and with a pointed tip in retrolateral view (Fig. <xref ref-type="fig" rid="F15">15B</xref>), vs. more than two times greater than sperm duct diameter in width, and blunt apically in <italic><tp:taxon-name><tp:taxon-name-part taxon-name-part-type="genus" reg="Pancorius">P.</tp:taxon-name-part><tp:taxon-name-part taxon-name-part-type="species" reg="wesolowskae">wesolowskae</tp:taxon-name-part></tp:taxon-name></italic> (<xref ref-type="bibr" rid="B28">Wang and Wang 2020</xref>: fig. 20), (2) the embolus acutely narrowed to the pointed tip distally in ventral view (Fig. <xref ref-type="fig" rid="F15">15A</xref>) vs. almost tapered in <italic><tp:taxon-name><tp:taxon-name-part taxon-name-part-type="genus" reg="Pancorius">P.</tp:taxon-name-part><tp:taxon-name-part taxon-name-part-type="species" reg="wesolowskae">wesolowskae</tp:taxon-name-part></tp:taxon-name></italic> (<xref ref-type="bibr" rid="B28">Wang and Wang 2020</xref>: fig. 19). The female of this species resembles that of <italic><tp:taxon-name><tp:taxon-name-part taxon-name-part-type="genus" reg="Pancorius">P.</tp:taxon-name-part><tp:taxon-name-part taxon-name-part-type="species" reg="crinitus">crinitus</tp:taxon-name-part></tp:taxon-name></italic> Logunov &amp; Jäger, 2015 in having very shallow epigynal hoods, but it can be easily distinguished by anterior chamber of spermathecae, which are wider than long (Fig. <xref ref-type="fig" rid="F16">16B</xref>), vs. ~ 2× longer than wide in <italic><tp:taxon-name><tp:taxon-name-part taxon-name-part-type="genus" reg="Pancorius">P.</tp:taxon-name-part><tp:taxon-name-part taxon-name-part-type="species" reg="crinitus">crinitus</tp:taxon-name-part></tp:taxon-name></italic> (<xref ref-type="bibr" rid="B9">Logunov and Jäger 2015</xref>: fig. 43).</p><fig id="F15" position="float" orientation="portrait"><object-id xmlns:xlink="http://www.w3.org/1999/xlink" content-type="doi" xlink:type="simple">10.3897/zookeys.1167.105424.figure15</object-id><object-id xmlns:xlink="http://www.w3.org/1999/xlink" content-type="arpha" xlink:type="simple">771BC9C3-86FE-52A9-BE21-9DA6B21062D0</object-id><label>Figure 15.</label><caption><p>Male palp of <italic><tp:taxon-name><tp:taxon-name-part taxon-name-part-type="genus" reg="Pancorius">Pancorius</tp:taxon-name-part><tp:taxon-name-part taxon-name-part-type="species" reg="hainanensis">hainanensis</tp:taxon-name-part></tp:taxon-name></italic> Song &amp; Chai, 1991 <bold>A</bold> ventral <bold>B</bold> retrolateral <bold>C</bold> dorsal. Scale bars: 0.2 mm.</p></caption><graphic xmlns:xlink="http://www.w3.org/1999/xlink" xlink:href="zookeys-1167-159_article-105424__-g015.jpg" position="float" orientation="portrait" xlink:type="simple" id="oo_864380.jpg"><uri content-type="original_file" xlink:type="simple">https://binary.pensoft.net/fig/864380</uri></graphic></fig><fig id="F16" position="float" orientation="portrait"><object-id xmlns:xlink="http://www.w3.org/1999/xlink" content-type="doi" xlink:type="simple">10.3897/zookeys.1167.105424.figure16</object-id><object-id xmlns:xlink="http://www.w3.org/1999/xlink" content-type="arpha" xlink:type="simple">8CF8D60A-183F-5364-9F08-93C0D8A5AD1B</object-id><label>Figure 16.</label><caption><p><italic><tp:taxon-name><tp:taxon-name-part taxon-name-part-type="genus" reg="Pancorius">Pancorius</tp:taxon-name-part><tp:taxon-name-part taxon-name-part-type="species" reg="hainanensis">hainanensis</tp:taxon-name-part></tp:taxon-name></italic> Song &amp; Chai, 1991 <bold>A</bold> epigyne, ventral <bold>B</bold> vulva, dorsal <bold>C</bold> male habitus, dorsal <bold>D</bold> ditto, ventral <bold>E</bold> female habitus, dorsal <bold>F</bold> male carapace, frontal <bold>G</bold> male chelicera, posterior. Scale bars: 0.1 mm (<bold>A, B, G</bold>); 1.0 mm (<bold>C–F</bold>).</p></caption><graphic xmlns:xlink="http://www.w3.org/1999/xlink" xlink:href="zookeys-1167-159_article-105424__-g016.jpg" position="float" orientation="portrait" xlink:type="simple" id="oo_864381.jpg"><uri content-type="original_file" xlink:type="simple">https://binary.pensoft.net/fig/864381</uri></graphic></fig></tp:treatment-sec><tp:treatment-sec sec-type="description" id="SECID0EIBAI"><title>Description.</title><p><bold>Male</bold> (Figs <xref ref-type="fig" rid="F15">15</xref>, <xref ref-type="fig" rid="F16">16C, D, F, G</xref>). Total length 8.21. Carapace 3.94 long, 3.16 wide. Abdomen 4.00 long, 2.47 wide. Clypeus 0.18 high. Eye sizes and inter-distances: <abbrev xmlns:xlink="http://www.w3.org/1999/xlink" xlink:title="anterior median eye" id="ABBRID0EYBAI" xlink:type="simple">AME</abbrev> 0.91, <abbrev xmlns:xlink="http://www.w3.org/1999/xlink" xlink:title="anterior lateral eye" id="ABBRID0E3BAI" xlink:type="simple">ALE</abbrev> 0.58, <abbrev xmlns:xlink="http://www.w3.org/1999/xlink" xlink:title="posterior lateral eye" id="ABBRID0EACAI" xlink:type="simple">PLE</abbrev> 0.52, <abbrev xmlns:xlink="http://www.w3.org/1999/xlink" xlink:title="anterior eye row width" id="ABBRID0EECAI" xlink:type="simple">AERW</abbrev> 2.95, <abbrev xmlns:xlink="http://www.w3.org/1999/xlink" xlink:title="posterior eye row width" id="ABBRID0EICAI" xlink:type="simple">PERW</abbrev> 2.63, <abbrev xmlns:xlink="http://www.w3.org/1999/xlink" xlink:title="eye field length" id="ABBRID0EMCAI" xlink:type="simple">EFL</abbrev> 1.84. Legs: I 9.31 (2.58, 1.70, 2.45, 1.63, 0.95), II 8.21 (2.65, 1.45, 1.88, 1.35, 0.88), III 9.18 (2.98, 1.30, 2.10, 1.80, 1.00), IV 8.16 (2.50, 1.13, 1.80, 1.85, 0.88). Carapace red-brown to dark brown, covered with white and dark setae, dense on both sides; fovea longitudinal, dark. Chelicerae red-brown, each with two promarginal teeth and one retromarginal tooth. Endites paler than chelicerae, bearing dense dark brown setae on the distal half of inner margins. Labium tapered, with pale distal end. Sternum yellow to red-brown, shield-shaped, ~ 1.5× longer than wide. Legs yellow to dark, setose, and spiny. Abdomen elongated, dorsum dark brown and mingled with green, spotted, with longitudinal, pale band anteromedially, two pairs of median muscle depressions followed by four transverse arc-shaped pale stripes; venter dark brown, spotted laterally, with pair of longitudinal, dotted lines medially. Palp (Fig. <xref ref-type="fig" rid="F15">15A–C</xref>). Tibia longer than wide, with strongly sclerotized <abbrev xmlns:xlink="http://www.w3.org/1999/xlink" xlink:title="retrolateral tibial apophysis" id="ABBRID0EUCAI" xlink:type="simple">RTA</abbrev> slightly curved inward distally and pointed apically; cymbium 1.5× longer than wide; bulb slightly swollen, with small bean-shaped posterior lobe; embolus short, broad, and flat, slightly curved retrolaterally, with pointed tip.</p><p><bold>Female</bold> (Fig. <xref ref-type="fig" rid="F16">16A, B, E</xref>). Total length 8.57. Carapace 3.60 long, 2.91 wide. Abdomen 4.69 long, 3.09 wide. Clypeus 0.20 high. Eye sizes and inter-distances: <abbrev xmlns:xlink="http://www.w3.org/1999/xlink" xlink:title="anterior median eye" id="ABBRID0EADAI" xlink:type="simple">AME</abbrev> 0.90, <abbrev xmlns:xlink="http://www.w3.org/1999/xlink" xlink:title="anterior lateral eye" id="ABBRID0EEDAI" xlink:type="simple">ALE</abbrev> 0.59, <abbrev xmlns:xlink="http://www.w3.org/1999/xlink" xlink:title="posterior lateral eye" id="ABBRID0EIDAI" xlink:type="simple">PLE</abbrev> 0.50, <abbrev xmlns:xlink="http://www.w3.org/1999/xlink" xlink:title="anterior eye row width" id="ABBRID0EMDAI" xlink:type="simple">AERW</abbrev> 2.71, <abbrev xmlns:xlink="http://www.w3.org/1999/xlink" xlink:title="posterior eye row width" id="ABBRID0EQDAI" xlink:type="simple">PERW</abbrev> 2.57, <abbrev xmlns:xlink="http://www.w3.org/1999/xlink" xlink:title="eye field length" id="ABBRID0EUDAI" xlink:type="simple">EFL</abbrev> 1.77. Legs: I 7.58 (2.20, 1.45, 1.88, 1.25, 0.80), II 6.91 (2.20, 1.30, 1.58, 1.13, 0.70), III 8.54 (2.83, 1.40, 1.75, 1.68, 0.88), IV 7.79 (2.38, 1.10, 1.80, 1.73, 0.78). Habitus (Fig. <xref ref-type="fig" rid="F16">16E</xref>) similar to that of male except without dense setae on the carapace and with an almost T-shaped yellow area on thorax. Epigyne (Fig. <xref ref-type="fig" rid="F16">16A, B</xref>). Wider than long, with pair of very shallow posterior hoods; copulatory openings slit-shaped, located medially; copulatory ducts very short, curved medially; spermathecae divided into two chambers, the anterior chamber oval, much smaller than the elongate, posterior chamber.</p></tp:treatment-sec><tp:treatment-sec sec-type="distribution" id="SECID0EAEAI"><title>Distribution.</title><p>Known only from Hainan Island, China.</p></tp:treatment-sec><ref-list><ref id="B28"><mixed-citation xmlns:xlink="http://www.w3.org/1999/xlink" xlink:type="simple"><person-group><name name-style="western"><surname>Wang</surname><given-names>WH</given-names></name><name name-style="western"><surname>Wang</surname><given-names>C</given-names></name></person-group> (<year>2020</year>) <article-title>Description of two new species of the jumping spider genus <italic><tp:taxon-name><tp:taxon-name-part taxon-name-part-type="genus">Pancorius</tp:taxon-name-part></tp:taxon-name></italic> Simon, 1902 (<tp:taxon-name><tp:taxon-name-part taxon-name-part-type="order">Araneae</tp:taxon-name-part></tp:taxon-name>: <tp:taxon-name><tp:taxon-name-part taxon-name-part-type="family">Salticidae</tp:taxon-name-part></tp:taxon-name>) from Southwest China.</article-title><source>Zootaxa</source><volume>4899</volume>(<issue>1</issue>): <fpage>354</fpage>–<lpage>362</lpage>. <ext-link xlink:href="10.11646/zootaxa.4899.1.17" ext-link-type="doi" xlink:type="simple">https://doi.org/10.11646/zootaxa.4899.1.17</ext-link></mixed-citation></ref><ref id="B9"><mixed-citation xmlns:xlink="http://www.w3.org/1999/xlink" xlink:type="simple"><person-group><name name-style="western"><surname>Logunov</surname><given-names>DV</given-names></name><name name-style="western"><surname>Jäger</surname><given-names>P</given-names></name></person-group> (<year>2015</year>) <article-title>Spiders from Vietnam (<tp:taxon-name><tp:taxon-name-part taxon-name-part-type="class">Arachnida</tp:taxon-name-part></tp:taxon-name>: <tp:taxon-name><tp:taxon-name-part taxon-name-part-type="order">Aranei</tp:taxon-name-part></tp:taxon-name>): new species and records.</article-title><source>Russian Entomological Journal</source><volume>24</volume>(<issue>4</issue>): <fpage>343</fpage>–<lpage>363</lpage>. <ext-link xlink:href="10.15298/rusentj.24.4.09" ext-link-type="doi" xlink:type="simple">https://doi.org/10.15298/rusentj.24.4.09</ext-link></mixed-citation></ref></ref-list></tp:taxon-treatment>
