# Supplementary material for: ﻿Notes on twelve species of jumping spiders from Hainan Island, China (Araneae, Salticidae)
Source: Zookeys. 2023 Jun 15;1167:159–97. doi: 10.3897/zookeys.1167.105424 (PMC10288381; doi:10.3897/zookeys.1167.105424)
Supplement: XML Treatment for Qiongattus [file zookeys.1167.105424-treatment11.xml]

<!DOCTYPE tp:taxon-treatment
  PUBLIC "-//TaxonX//DTD Taxonomic Treatment Publishing DTD v0 20100105//EN" "tax-treatment-NSO.dtd">
<tp:taxon-treatment xmlns:tp="http://www.plazi.org/taxpub"><tp:treatment-meta><kwd-group><label>Taxon classification</label><kwd>
                <named-content content-type="kingdom">Animalia</named-content>
              </kwd><kwd>
                <named-content content-type="order">Araneae</named-content>
              </kwd><kwd>
                <named-content content-type="family">Salticidae</named-content>
              </kwd></kwd-group><mixed-citation publication-type="journal"><person-group><name><surname>Wang</surname><given-names>Cheng</given-names></name><name><surname>Li</surname><given-names>Shuqiang</given-names></name></person-group><article-title>﻿Notes on twelve species of jumping spiders from Hainan Island, China (<tp:taxon-name><tp:taxon-name-part taxon-name-part-type="order">Araneae</tp:taxon-name-part></tp:taxon-name>, <tp:taxon-name><tp:taxon-name-part taxon-name-part-type="family">Salticidae</tp:taxon-name-part></tp:taxon-name>)</article-title><source>Zookeys</source><day>15</day><month>06</month><year>2023</year><volume>1167</volume><fpage>159</fpage><lpage>197</lpage><pub-id pub-id-type="doi">10.3897/zookeys.1167.105424</pub-id></mixed-citation></tp:treatment-meta><tp:nomenclature><label>﻿Genus</label><tp:taxon-name>
              <object-id xmlns:xlink="http://www.w3.org/1999/xlink" content-type="arpha" xlink:type="simple">1326513D-6CFF-5F48-8419-BDA03180C27B</object-id>
              <tp:taxon-name-part taxon-name-part-type="genus" reg="Qiongattus">Qiongattus</tp:taxon-name-part>
              <object-id xmlns:xlink="http://www.w3.org/1999/xlink" content-type="zoobank" xlink:type="simple">https://zoobank.org/28E12F44-1AFB-49C6-BCB2-1AC04C042AC4</object-id>
            </tp:taxon-name><tp:taxon-status xmlns:xlink="http://www.w3.org/1999/xlink" xlink:type="simple">gen. nov.</tp:taxon-status></tp:nomenclature><tp:treatment-sec sec-type="type species" id="SECID0EJFAI"><title>Type species.</title><p><italic><tp:taxon-name><tp:taxon-name-part taxon-name-part-type="genus" reg="Qiongattus">Qiongattus</tp:taxon-name-part><tp:taxon-name-part taxon-name-part-type="species" reg="yuanyeae">yuanyeae</tp:taxon-name-part></tp:taxon-name></italic> sp. nov. from Hainan, China designated herein.</p></tp:treatment-sec><tp:treatment-sec sec-type="etymology" id="SECID0E1FAI"><title>Etymology.</title><p>The specific name is a combination of Pinyin “Qiong”, the short name of Hainan Province, and <italic>attus</italic>, meaning jumper. The gender is masculine.</p></tp:treatment-sec><tp:treatment-sec sec-type="diagnosis" id="SECID0ECGAI"><title>Diagnosis.</title><p>The classification position of <italic><tp:taxon-name><tp:taxon-name-part taxon-name-part-type="genus" reg="Qiongattus">Qiongattus</tp:taxon-name-part></tp:taxon-name></italic> gen. nov. is uncertain. It resembles that of <italic><tp:taxon-name><tp:taxon-name-part taxon-name-part-type="genus" reg="Chinattus">Chinattus</tp:taxon-name-part></tp:taxon-name></italic> Logunov, 1999, and <italic><tp:taxon-name><tp:taxon-name-part taxon-name-part-type="genus" reg="Habrocestoides">Habrocestoides</tp:taxon-name-part></tp:taxon-name></italic> Prószyński, 1992 in having a single retromarginal cheliceral tooth, and similar copulatory organs, but it can be easily distinguished by the following: (1) the narrow cymbium, which is ~ 3× longer than wide in ventral view, vs. wider and less than two times longer than wide in <italic><tp:taxon-name><tp:taxon-name-part taxon-name-part-type="genus" reg="Chinattus">Chinattus</tp:taxon-name-part></tp:taxon-name></italic> and <italic><tp:taxon-name><tp:taxon-name-part taxon-name-part-type="genus" reg="Habrocestoides">Habrocestoides</tp:taxon-name-part></tp:taxon-name></italic> (<xref ref-type="bibr" rid="B16">Prószyński 1992</xref>: figs 16, 22; <xref ref-type="bibr" rid="B7">Logunov 1999</xref>: figs 13, 24, 28, 32, 35 40; <xref ref-type="bibr" rid="B12">Metzner 2023</xref>); (2) the basal epigynal plate lacking round structure, vs. present in <italic><tp:taxon-name><tp:taxon-name-part taxon-name-part-type="genus" reg="Chinattus">Chinattus</tp:taxon-name-part></tp:taxon-name></italic> and <italic><tp:taxon-name><tp:taxon-name-part taxon-name-part-type="genus" reg="Habrocestoides">Habrocestoides</tp:taxon-name-part></tp:taxon-name></italic> (<xref ref-type="bibr" rid="B16">Prószyński 1992</xref>: figs 25, 26; <xref ref-type="bibr" rid="B7">Logunov 1999</xref>: figs 17, 19, 22, 45; <xref ref-type="bibr" rid="B12">Metzner 2023</xref>); (3) the spermathecae have U-shaped heads, vs. absent in <italic><tp:taxon-name><tp:taxon-name-part taxon-name-part-type="genus" reg="Chinattus">Chinattus</tp:taxon-name-part></tp:taxon-name></italic> and <italic><tp:taxon-name><tp:taxon-name-part taxon-name-part-type="genus" reg="Habrocestoides">Habrocestoides</tp:taxon-name-part></tp:taxon-name></italic> (<xref ref-type="bibr" rid="B16">Prószyński 1992</xref>: figs 26, 27; <xref ref-type="bibr" rid="B7">Logunov 1999</xref>: figs 18, 20, 23, 46; <xref ref-type="bibr" rid="B12">Metzner 2023</xref>). The genus also somewhat resembles that of <italic><tp:taxon-name><tp:taxon-name-part taxon-name-part-type="genus" reg="Phintella">Phintella</tp:taxon-name-part></tp:taxon-name></italic> Strand, 1906 in the general shape of palp, but it can be easily distinguished by the absence of tegular bump, and the postero-prolaterally extended posterior lobe, vs. tegular bump medio-retrolaterally located on bulb and posterior lobe is downward or postero-retrolaterally extending in <italic><tp:taxon-name><tp:taxon-name-part taxon-name-part-type="genus" reg="Phintella">Phintella</tp:taxon-name-part></tp:taxon-name></italic> (<xref ref-type="bibr" rid="B33">Żabka 1985</xref>: figs 403, 408, 420, 422, 426, 430, 435, 447–450; <xref ref-type="bibr" rid="B12">Metzner 2023</xref>).</p></tp:treatment-sec><tp:treatment-sec sec-type="description" id="SECID0EBKAI"><title>Description.</title><p>See the description of generotype.</p></tp:treatment-sec><tp:treatment-sec sec-type="Composition" id="SECID0EGKAI"><title>Composition.</title><p>The genus is monotypic presently.</p></tp:treatment-sec><tp:treatment-sec sec-type="distribution" id="SECID0ELKAI"><title>Distribution.</title><p>Known only from Hainan Island, China.</p></tp:treatment-sec><ref-list><ref id="B16"><mixed-citation xmlns:xlink="http://www.w3.org/1999/xlink" xlink:type="simple"><person-group><name name-style="western"><surname>Prószyński</surname><given-names>J</given-names></name></person-group> (<year>1992</year>) <article-title><tp:taxon-name><tp:taxon-name-part taxon-name-part-type="family">Salticidae</tp:taxon-name-part></tp:taxon-name> (<tp:taxon-name><tp:taxon-name-part taxon-name-part-type="order">Araneae</tp:taxon-name-part></tp:taxon-name>) of India in the collection of the Hungarian National Natural History Museum in Budapest.</article-title><source>Annales Zoologici, Warszawa</source><volume>44</volume>: <fpage>165</fpage>–<lpage>277</lpage>.</mixed-citation></ref><ref id="B7"><mixed-citation xmlns:xlink="http://www.w3.org/1999/xlink" xlink:type="simple"><person-group><name name-style="western"><surname>Logunov</surname><given-names>DV</given-names></name></person-group> (<year>1999</year>) <article-title>Redefinition of the genus <italic><tp:taxon-name><tp:taxon-name-part taxon-name-part-type="genus">Habrocestoides</tp:taxon-name-part></tp:taxon-name></italic> Prószyński, 1992, with establishment of a new genus, <italic><tp:taxon-name><tp:taxon-name-part taxon-name-part-type="genus">Chinattus</tp:taxon-name-part></tp:taxon-name></italic> gen. n. (<tp:taxon-name><tp:taxon-name-part taxon-name-part-type="order">Araneae</tp:taxon-name-part></tp:taxon-name>: <tp:taxon-name><tp:taxon-name-part taxon-name-part-type="family">Salticidae</tp:taxon-name-part></tp:taxon-name>).</article-title><source>Bulletin – British Arachnological Society</source><volume>11</volume>: <fpage>139</fpage>–<lpage>149</lpage>.</mixed-citation></ref><ref id="B12"><mixed-citation xmlns:xlink="http://www.w3.org/1999/xlink" xlink:type="simple"><person-group><name name-style="western"><surname>Metzner</surname><given-names>H</given-names></name></person-group> (<year>2023</year>) Jumping spiders (<tp:taxon-name><tp:taxon-name-part taxon-name-part-type="class">Arachnida</tp:taxon-name-part></tp:taxon-name>: <tp:taxon-name><tp:taxon-name-part taxon-name-part-type="order">Araneae</tp:taxon-name-part></tp:taxon-name>: <tp:taxon-name><tp:taxon-name-part taxon-name-part-type="family">Salticidae</tp:taxon-name-part></tp:taxon-name>) of the world. <ext-link xlink:href="https://www.jumping-spiders.com" ext-link-type="uri" xlink:type="simple">https://www.jumping-spiders.com</ext-link> [Accessed 17 Apr. 2023]</mixed-citation></ref><ref id="B33"><mixed-citation xmlns:xlink="http://www.w3.org/1999/xlink" xlink:type="simple"><person-group><name name-style="western"><surname>Żabka</surname><given-names>M</given-names></name></person-group> (<year>1985</year>) <article-title>Systematic and zoogeographic study on the family <tp:taxon-name><tp:taxon-name-part taxon-name-part-type="family">Salticidae</tp:taxon-name-part></tp:taxon-name> (<tp:taxon-name><tp:taxon-name-part taxon-name-part-type="order">Araneae</tp:taxon-name-part></tp:taxon-name>) from Vietnam.</article-title><source>Annales Zoologici, Warszawa</source><volume>39</volume>: <fpage>197</fpage>–<lpage>485</lpage>.</mixed-citation></ref></ref-list></tp:taxon-treatment>
