# Supplementary material for: ﻿Notes on twelve species of jumping spiders from Hainan Island, China (Araneae, Salticidae)
Source: Zookeys. 2023 Jun 15;1167:159–97. doi: 10.3897/zookeys.1167.105424 (PMC10288381; doi:10.3897/zookeys.1167.105424)
Supplement: XML Treatment for Qiongattus yuanyeae [file zookeys.1167.105424-treatment12.xml]

<!DOCTYPE tp:taxon-treatment
  PUBLIC "-//TaxonX//DTD Taxonomic Treatment Publishing DTD v0 20100105//EN" "tax-treatment-NSO.dtd">
<tp:taxon-treatment xmlns:tp="http://www.plazi.org/taxpub"><tp:treatment-meta><kwd-group><label>Taxon classification</label><kwd>
                <named-content content-type="kingdom">Animalia</named-content>
              </kwd><kwd>
                <named-content content-type="order">Araneae</named-content>
              </kwd><kwd>
                <named-content content-type="family">Salticidae</named-content>
              </kwd></kwd-group><mixed-citation publication-type="journal"><person-group><name><surname>Wang</surname><given-names>Cheng</given-names></name><name><surname>Li</surname><given-names>Shuqiang</given-names></name></person-group><article-title>﻿Notes on twelve species of jumping spiders from Hainan Island, China (<tp:taxon-name><tp:taxon-name-part taxon-name-part-type="order">Araneae</tp:taxon-name-part></tp:taxon-name>, <tp:taxon-name><tp:taxon-name-part taxon-name-part-type="family">Salticidae</tp:taxon-name-part></tp:taxon-name>)</article-title><source>Zookeys</source><day>15</day><month>06</month><year>2023</year><volume>1167</volume><fpage>159</fpage><lpage>197</lpage><pub-id pub-id-type="doi">10.3897/zookeys.1167.105424</pub-id></mixed-citation></tp:treatment-meta><tp:nomenclature><label>﻿</label><tp:taxon-name>
              <object-id xmlns:xlink="http://www.w3.org/1999/xlink" content-type="arpha" xlink:type="simple">D0F107E1-3E0C-5526-8F65-329645A98600</object-id>
              <tp:taxon-name-part taxon-name-part-type="genus" reg="Qiongattus">Qiongattus</tp:taxon-name-part>
              <tp:taxon-name-part taxon-name-part-type="species" reg="yuanyeae">yuanyeae</tp:taxon-name-part>
              <object-id xmlns:xlink="http://www.w3.org/1999/xlink" content-type="zoobank" xlink:type="simple">https://zoobank.org/0B87530B-4E63-48D7-80D9-FBCFE1D65DEE</object-id>
            </tp:taxon-name><tp:taxon-status xmlns:xlink="http://www.w3.org/1999/xlink" xlink:type="simple">sp. nov.</tp:taxon-status><xref ref-type="fig" rid="F17">Figs 17</xref><xref ref-type="fig" rid="F18">, 18</xref></tp:nomenclature><tp:treatment-sec sec-type="type material" id="SECID0EBMAI"><title>Type material.</title><p><bold><italic>Holotype</italic></bold> ♂ (<named-content xmlns:xlink="http://www.w3.org/1999/xlink" content-type="dwc:institutional_code" xlink:title="Institute of Zoology, Chinese Academy of Sciences in Beijing" xlink:href="http://grbio.org/institution/institute-zoology-chinese-academy-sciences" xlink:type="simple">IZCAS</named-content>-Ar44529), China: Hainan: Ledong County, Jianfengling National Nature Reserve, Tianchi (<named-content xmlns:xlink="http://www.w3.org/1999/xlink" content-type="dwc:verbatimCoordinates" xlink:type="simple"><named-content content-type="geo-json" specific-use="{&#34;type&#34;:&#34;Point&#34;,&#34;coordinates&#34;:[108.958167,18.740833]}" id="NCID0EUMAI" xlink:type="simple">18°44.45′N, 108°57.49′E</named-content></named-content>, ca. 860 m), 18.vii.2007, S.Q. Li leg. <bold><italic>Paratypes</italic></bold> 1♂1♀ (<named-content xmlns:xlink="http://www.w3.org/1999/xlink" content-type="dwc:institutional_code" xlink:title="Institute of Zoology, Chinese Academy of Sciences in Beijing" xlink:href="http://grbio.org/institution/institute-zoology-chinese-academy-sciences" xlink:type="simple">IZCAS</named-content>-Ar44530–44531), same data as holotype; 1♂1♀ (<named-content xmlns:xlink="http://www.w3.org/1999/xlink" content-type="dwc:institutional_code" xlink:title="Institute of Zoology, Chinese Academy of Sciences in Beijing" xlink:href="http://grbio.org/institution/institute-zoology-chinese-academy-sciences" xlink:type="simple">IZCAS</named-content>-Ar44532–44533), Jianfengling National Nature Reserve (<named-content xmlns:xlink="http://www.w3.org/1999/xlink" content-type="dwc:verbatimCoordinates" xlink:type="simple"><named-content content-type="geo-json" specific-use="{&#34;type&#34;:&#34;Point&#34;,&#34;coordinates&#34;:[108.851000,18.739667]}" id="NCID0EJNAI" xlink:type="simple">18°44.38′N, 108°51.06′E</named-content></named-content>, ca. 890 m), 19.vii.2007, C.X. Wang leg.; 1♂1♀ (<named-content xmlns:xlink="http://www.w3.org/1999/xlink" content-type="dwc:institutional_code" xlink:title="Institute of Zoology, Chinese Academy of Sciences in Beijing" xlink:href="http://grbio.org/institution/institute-zoology-chinese-academy-sciences" xlink:type="simple">IZCAS</named-content>-Ar44534–44535), Lingshui County, Diaoluoshan National Nature Reserve, Direction of the Mysterious Tree (<named-content xmlns:xlink="http://www.w3.org/1999/xlink" content-type="dwc:verbatimCoordinates" xlink:type="simple"><named-content content-type="geo-json" specific-use="{&#34;type&#34;:&#34;Point&#34;,&#34;coordinates&#34;:[108.868333,18.725000]}" id="NCID0EWNAI" xlink:type="simple">18°43.50′N, 108°52.10′E</named-content></named-content>, ca. 920 m), 18.iv.2011, Y.Y. Zhou leg.; 1♀ (<named-content xmlns:xlink="http://www.w3.org/1999/xlink" content-type="dwc:institutional_code" xlink:title="Institute of Zoology, Chinese Academy of Sciences in Beijing" xlink:href="http://grbio.org/institution/institute-zoology-chinese-academy-sciences" xlink:type="simple">IZCAS</named-content>-Ar44536), Diaoluoshan Resort (<named-content xmlns:xlink="http://www.w3.org/1999/xlink" content-type="dwc:verbatimCoordinates" xlink:type="simple"><named-content content-type="geo-json" specific-use="{&#34;type&#34;:&#34;Point&#34;,&#34;coordinates&#34;:[108.868333,18.725167]}" id="NCID0EDOAI" xlink:type="simple">18°43.51′N, 108°52.10′E</named-content></named-content>, ca. 920 m), 20.iv.2011, Y.Y. Zhou leg.</p></tp:treatment-sec><tp:treatment-sec sec-type="etymology" id="SECID0EIOAI"><title>Etymology.</title><p>The specific name is after one of the collectors of the type specimens, Ms. Yuanye Zhou; noun (name) in genitive case.</p></tp:treatment-sec><tp:treatment-sec sec-type="diagnosis" id="SECID0ENOAI"><title>Diagnosis.</title><p>The male of <italic><tp:taxon-name><tp:taxon-name-part taxon-name-part-type="genus" reg="Qiongattus">Qiongattus</tp:taxon-name-part><tp:taxon-name-part taxon-name-part-type="species" reg="yuanyeae">yuanyeae</tp:taxon-name-part></tp:taxon-name></italic> sp. nov. resembles that of <italic><tp:taxon-name><tp:taxon-name-part taxon-name-part-type="genus" reg="Chinattus">Chinattus</tp:taxon-name-part><tp:taxon-name-part taxon-name-part-type="species" reg="chichila">chichila</tp:taxon-name-part></tp:taxon-name></italic> Logunov, 2003 in the general shape of palp, but it can be easily distinguished by the narrow cymbium, which is ~ 3× longer than wide in ventral view (Fig. <xref ref-type="fig" rid="F17">17B</xref>), vs. less than 2× longer than wide in <italic><tp:taxon-name><tp:taxon-name-part taxon-name-part-type="genus" reg="Chinattus">C.</tp:taxon-name-part><tp:taxon-name-part taxon-name-part-type="species" reg="chichila">chichila</tp:taxon-name-part></tp:taxon-name></italic> (<xref ref-type="bibr" rid="B8">Logunov 2003</xref>: fig. 1), and by the <abbrev xmlns:xlink="http://www.w3.org/1999/xlink" xlink:title="retrolateral tibial apophysis" id="ABBRID0E3PAI" xlink:type="simple">RTA</abbrev>, which is acutely narrowed distally in retrolateral view (Fig. <xref ref-type="fig" rid="F17">17C</xref>), vs. tapered in <italic><tp:taxon-name><tp:taxon-name-part taxon-name-part-type="genus" reg="Chinattus">C.</tp:taxon-name-part><tp:taxon-name-part taxon-name-part-type="species" reg="chichila">chichila</tp:taxon-name-part></tp:taxon-name></italic> (<xref ref-type="bibr" rid="B8">Logunov 2003</xref>: fig. 2). The female of this species resembles that of <italic><tp:taxon-name><tp:taxon-name-part taxon-name-part-type="genus" reg="Chinattus">Chinattus</tp:taxon-name-part><tp:taxon-name-part taxon-name-part-type="species" reg="inflatus">inflatus</tp:taxon-name-part></tp:taxon-name></italic> Wang &amp; Li, 2020 in having similar basal epigynal plate, but it can be easily distinguished by the presence of spermathecal head and the absence of round structure on basal epigynal plate (Fig. <xref ref-type="fig" rid="F18">18A–C</xref>) vs. spermathecae lack heads and basal epigynal plate has round structure in <italic><tp:taxon-name><tp:taxon-name-part taxon-name-part-type="genus" reg="Chinattus">C.</tp:taxon-name-part><tp:taxon-name-part taxon-name-part-type="species" reg="inflatus">inflatus</tp:taxon-name-part></tp:taxon-name></italic> (<xref ref-type="bibr" rid="B25">Wang and Li 2021</xref>: fig. 1A, B).</p><fig id="F17" position="float" orientation="portrait"><object-id xmlns:xlink="http://www.w3.org/1999/xlink" content-type="doi" xlink:type="simple">10.3897/zookeys.1167.105424.figure17</object-id><object-id xmlns:xlink="http://www.w3.org/1999/xlink" content-type="arpha" xlink:type="simple">DCF4E337-791B-500C-B552-88C58D94C873</object-id><label>Figure 17.</label><caption><p>Male palp of <italic><tp:taxon-name><tp:taxon-name-part taxon-name-part-type="genus" reg="Qiongattus">Qiongattus</tp:taxon-name-part><tp:taxon-name-part taxon-name-part-type="species" reg="yuanyeae">yuanyeae</tp:taxon-name-part></tp:taxon-name></italic> sp. nov., holotype <bold>A</bold> prolateral <bold>B</bold> ventral <bold>C</bold> retrolateral. Scale bars: 0.1 mm.</p></caption><graphic xmlns:xlink="http://www.w3.org/1999/xlink" xlink:href="zookeys-1167-159_article-105424__-g017.jpg" position="float" orientation="portrait" xlink:type="simple" id="oo_864382.jpg"><uri content-type="original_file" xlink:type="simple">https://binary.pensoft.net/fig/864382</uri></graphic></fig><fig id="F18" position="float" orientation="portrait"><object-id xmlns:xlink="http://www.w3.org/1999/xlink" content-type="doi" xlink:type="simple">10.3897/zookeys.1167.105424.figure18</object-id><object-id xmlns:xlink="http://www.w3.org/1999/xlink" content-type="arpha" xlink:type="simple">B261290E-E7F4-5839-8D08-8E787DB2A0C2</object-id><label>Figure 18.</label><caption><p><italic><tp:taxon-name><tp:taxon-name-part taxon-name-part-type="genus" reg="Qiongattus">Qiongattus</tp:taxon-name-part><tp:taxon-name-part taxon-name-part-type="species" reg="yuanyeae">yuanyeae</tp:taxon-name-part></tp:taxon-name></italic> sp. nov., male holotype and female paratype <bold>A, B</bold> epigyne, ventral <bold>C</bold> vulva, dorsal <bold>D</bold> holotype habitus, dorsal <bold>E</bold> ditto, ventral <bold>F</bold> female paratype habitus, dorsal <bold>G</bold> holotype carapace, frontal <bold>H</bold> holotype chelicera, posterior. Scale bars: 0.1 mm (<bold>A–C, H</bold>); 0.5 mm (<bold>D–G</bold>).</p></caption><graphic xmlns:xlink="http://www.w3.org/1999/xlink" xlink:href="zookeys-1167-159_article-105424__-g018.jpg" position="float" orientation="portrait" xlink:type="simple" id="oo_864383.jpg"><uri content-type="original_file" xlink:type="simple">https://binary.pensoft.net/fig/864383</uri></graphic></fig></tp:treatment-sec><tp:treatment-sec sec-type="description" id="SECID0EZTAI"><title>Description.</title><p><bold>Male</bold> (Figs <xref ref-type="fig" rid="F17">17</xref>, <xref ref-type="fig" rid="F18">18D, E, G, H</xref>). Total length 3.94. Carapace 2.00 long, 1.65 wide. Abdomen 1.62 long, 1.32 wide. Clypeus 0.12 high. Eye sizes and inter-distances: <abbrev xmlns:xlink="http://www.w3.org/1999/xlink" xlink:title="anterior median eye" id="ABBRID0EJUAI" xlink:type="simple">AME</abbrev> 0.53, <abbrev xmlns:xlink="http://www.w3.org/1999/xlink" xlink:title="anterior lateral eye" id="ABBRID0ENUAI" xlink:type="simple">ALE</abbrev> 0.31, <abbrev xmlns:xlink="http://www.w3.org/1999/xlink" xlink:title="posterior lateral eye" id="ABBRID0ERUAI" xlink:type="simple">PLE</abbrev> 0.29, <abbrev xmlns:xlink="http://www.w3.org/1999/xlink" xlink:title="anterior eye row width" id="ABBRID0EVUAI" xlink:type="simple">AERW</abbrev> 1.59, <abbrev xmlns:xlink="http://www.w3.org/1999/xlink" xlink:title="posterior eye row width" id="ABBRID0EZUAI" xlink:type="simple">PERW</abbrev> 1.50, <abbrev xmlns:xlink="http://www.w3.org/1999/xlink" xlink:title="eye field length" id="ABBRID0E4UAI" xlink:type="simple">EFL</abbrev> 1.03. Legs: I 4.38 (1.23, 0.75, 1.00, 0.95, 0.45), II 3.69 (1.13, 0.65, 0.85, 0.63, 0.43), III 4.04 (1.23, 0.63, 0.88, 0.80, 0.50), IV 4.25 (1.32, 0.60, 0.88, 0.95, 0.50). Carapace red-brown to dark brown, covered with dense pale thin setae, with elevated cephalic region, and sloped thorax; fovea longitudinal, dark, bar-shaped. Chelicerae red-brown, each with two promarginal teeth and one retromarginal tooth. Endites widened distally, the distal half of inner margins paler, bearing dense brown setae. Labium red-brown to dark brown. Sternum slightly longer than wide, with straight anterior margin. Legs yellow to dark brown. Abdomen oval, dorsum grey to dark brown, with transverse, antero-marginal dark stripe, pair of anteromedian muscle depressions followed by pair of mediolateral dark patches; venter coloured as dorsum. Palp (Figs <xref ref-type="fig" rid="F17">17A–C</xref>, <xref ref-type="fig" rid="F18">18E</xref>). Patella longer than wide, with disto-retrolateral bump; tibia ~ 1.5× longer than wide, with short, inwards curved <abbrev xmlns:xlink="http://www.w3.org/1999/xlink" xlink:title="retrolateral tibial apophysis" id="ABBRID0EJVAI" xlink:type="simple">RTA</abbrev> acutely narrowed to rather pointed tip in retrolateral view; cymbium narrow, ~ 3× longer than wide in ventral view; bulb elongated, swollen medio-posteriorly, with blunt posterior lobe extending postero-prolaterally; embolus originating the apex of bulb, short, slightly curved medially.</p><p><bold>Female</bold> (Fig. <xref ref-type="fig" rid="F18">18A–C, F</xref>). Total length 4.16. Carapace 2.10 long, 1.81 wide. Abdomen 1.94 long, 1.45 wide. Clypeus 0.12 high. Eye sizes and inter-distances: <abbrev xmlns:xlink="http://www.w3.org/1999/xlink" xlink:title="anterior median eye" id="ABBRID0EVVAI" xlink:type="simple">AME</abbrev> 0.56, <abbrev xmlns:xlink="http://www.w3.org/1999/xlink" xlink:title="anterior lateral eye" id="ABBRID0EZVAI" xlink:type="simple">ALE</abbrev> 0.32, <abbrev xmlns:xlink="http://www.w3.org/1999/xlink" xlink:title="posterior lateral eye" id="ABBRID0E4VAI" xlink:type="simple">PLE</abbrev> 0.29, <abbrev xmlns:xlink="http://www.w3.org/1999/xlink" xlink:title="anterior eye row width" id="ABBRID0EBWAI" xlink:type="simple">AERW</abbrev> 1.74, <abbrev xmlns:xlink="http://www.w3.org/1999/xlink" xlink:title="posterior eye row width" id="ABBRID0EFWAI" xlink:type="simple">PERW</abbrev> 1.64, <abbrev xmlns:xlink="http://www.w3.org/1999/xlink" xlink:title="eye field length" id="ABBRID0EJWAI" xlink:type="simple">EFL</abbrev> 1.16. Legs: I 4.44 (1.38, 0.83, 1.05, 0.73, 0.45), II 4.00 (1.25, 0.75, 0.90, 0.65, 0.45), III 4.37 (1.38, 0.65, 0.98, 0.88, 0.48), IV 4.62 (1.43, 0.63, 1.00, 1.03, 0.53). Habitus (Fig. <xref ref-type="fig" rid="F18">18F</xref>) similar to that of male, except paler. Epigyne (Fig. <xref ref-type="fig" rid="F18">18A–C</xref>). Wider than long, with broad, arc-shaped basal plate; copulatory openings small, medially located, separated from each other ~ 1/3 the basal plate width; copulatory ducts very short, with bar-shaped accessory glands; spermathecae oval, with almost U-shaped heads.</p></tp:treatment-sec><tp:treatment-sec sec-type="distribution" id="SECID0EVWAI"><title>Distribution.</title><p>Known only from the type locality in Hainan Island, China.</p></tp:treatment-sec><ref-list><ref id="B8"><mixed-citation xmlns:xlink="http://www.w3.org/1999/xlink" xlink:type="simple"><person-group><name name-style="western"><surname>Logunov</surname><given-names>DV</given-names></name></person-group> (<year>2003</year>) <article-title>A new species of the genus <italic><tp:taxon-name><tp:taxon-name-part taxon-name-part-type="genus">Chinattus</tp:taxon-name-part></tp:taxon-name></italic> Logunov, 1999 from Nepal (<tp:taxon-name><tp:taxon-name-part taxon-name-part-type="order">Araneae</tp:taxon-name-part></tp:taxon-name>: <tp:taxon-name><tp:taxon-name-part taxon-name-part-type="family">Salticidae</tp:taxon-name-part></tp:taxon-name>).</article-title><source>Genus</source><volume>14</volume>: <fpage>581</fpage>–<lpage>584</lpage>.</mixed-citation></ref><ref id="B25"><mixed-citation xmlns:xlink="http://www.w3.org/1999/xlink" xlink:type="simple"><person-group><name name-style="western"><surname>Wang</surname><given-names>C</given-names></name><name name-style="western"><surname>Li</surname><given-names>S</given-names></name></person-group> (<year>2021</year>) <article-title>On ten species of jumping spiders from Xishuangbanna, China (<tp:taxon-name><tp:taxon-name-part taxon-name-part-type="order">Araneae</tp:taxon-name-part></tp:taxon-name>, <tp:taxon-name><tp:taxon-name-part taxon-name-part-type="family">Salticidae</tp:taxon-name-part></tp:taxon-name>).</article-title><source>ZooKeys</source><volume>1062</volume>: <fpage>123</fpage>–<lpage>155</lpage>. <ext-link xlink:href="10.3897/zookeys.1062.72531" ext-link-type="doi" xlink:type="simple">https://doi.org/10.3897/zookeys.1062.72531</ext-link></mixed-citation></ref></ref-list></tp:taxon-treatment>
