# Supplementary material for: ﻿Notes on twelve species of jumping spiders from Hainan Island, China (Araneae, Salticidae)
Source: Zookeys. 2023 Jun 15;1167:159–97. doi: 10.3897/zookeys.1167.105424 (PMC10288381; doi:10.3897/zookeys.1167.105424)
Supplement: XML Treatment for Spiralembolus [file zookeys.1167.105424-treatment13.xml]

<!DOCTYPE tp:taxon-treatment
  PUBLIC "-//TaxonX//DTD Taxonomic Treatment Publishing DTD v0 20100105//EN" "tax-treatment-NSO.dtd">
<tp:taxon-treatment xmlns:tp="http://www.plazi.org/taxpub"><tp:treatment-meta><kwd-group><label>Taxon classification</label><kwd>
                <named-content content-type="kingdom">Animalia</named-content>
              </kwd><kwd>
                <named-content content-type="order">Araneae</named-content>
              </kwd><kwd>
                <named-content content-type="family">Salticidae</named-content>
              </kwd></kwd-group><mixed-citation publication-type="journal"><person-group><name><surname>Wang</surname><given-names>Cheng</given-names></name><name><surname>Li</surname><given-names>Shuqiang</given-names></name></person-group><article-title>﻿Notes on twelve species of jumping spiders from Hainan Island, China (<tp:taxon-name><tp:taxon-name-part taxon-name-part-type="order">Araneae</tp:taxon-name-part></tp:taxon-name>, <tp:taxon-name><tp:taxon-name-part taxon-name-part-type="family">Salticidae</tp:taxon-name-part></tp:taxon-name>)</article-title><source>Zookeys</source><day>15</day><month>06</month><year>2023</year><volume>1167</volume><fpage>159</fpage><lpage>197</lpage><pub-id pub-id-type="doi">10.3897/zookeys.1167.105424</pub-id></mixed-citation></tp:treatment-meta><tp:nomenclature><label>﻿Genus</label><tp:taxon-name>
              <object-id xmlns:xlink="http://www.w3.org/1999/xlink" content-type="arpha" xlink:type="simple">FC8C2F10-DFC6-5D22-9F0C-D0CAE7E198BF</object-id>
              <tp:taxon-name-part taxon-name-part-type="genus" reg="Spiralembolus">Spiralembolus</tp:taxon-name-part>
              <object-id xmlns:xlink="http://www.w3.org/1999/xlink" content-type="zoobank" xlink:type="simple">https://zoobank.org/BEE0809E-5C20-4339-9DB5-194F9C9FC275</object-id>
            </tp:taxon-name><tp:taxon-status xmlns:xlink="http://www.w3.org/1999/xlink" xlink:type="simple">gen. nov.</tp:taxon-status></tp:nomenclature><tp:treatment-sec sec-type="type species" id="SECID0E5XAI"><title>Type species.</title><p><italic><tp:taxon-name><tp:taxon-name-part taxon-name-part-type="genus" reg="Spiralembolus">Spiralembolus</tp:taxon-name-part><tp:taxon-name-part taxon-name-part-type="species" reg="yinggeling">yinggeling</tp:taxon-name-part></tp:taxon-name></italic> sp. nov. from Hainan, China designated herein.</p></tp:treatment-sec><tp:treatment-sec sec-type="etymology" id="SECID0EPYAI"><title>Etymology.</title><p>The specific name is a combination of spiral and embolus, referring to the species that has spiral embolus. The gender is masculine.</p></tp:treatment-sec><tp:treatment-sec sec-type="diagnosis" id="SECID0EUYAI"><title>Diagnosis.</title><p><italic><tp:taxon-name><tp:taxon-name-part taxon-name-part-type="genus" reg="Spiralembolus">Spiralembolus</tp:taxon-name-part></tp:taxon-name></italic> gen. nov. can be recognized as a member of the tribe <tp:taxon-name><tp:taxon-name-part taxon-name-part-type="tribe">Euophryini</tp:taxon-name-part></tp:taxon-name> Simon, 1901 for the same reasons as <italic><tp:taxon-name><tp:taxon-name-part taxon-name-part-type="genus" reg="Logunattus">Logunattus</tp:taxon-name-part></tp:taxon-name></italic> gen. nov. It is remarkable for the thick, spiral embolus. It above diagnosed with <italic><tp:taxon-name><tp:taxon-name-part taxon-name-part-type="genus" reg="Logunattus">Logunattus</tp:taxon-name-part></tp:taxon-name></italic> gen. nov. It also resembles that of <italic><tp:taxon-name><tp:taxon-name-part taxon-name-part-type="genus" reg="Euochin">Euochin</tp:taxon-name-part></tp:taxon-name></italic> Prószyński, 2018 in having similar habitus and palpal structure, especially the presence of white setae on the dorsum of palpal tibia and cymbium, and the oval or round spermathecae, but it can be easily distinguished by the following: (1) the thick, spiralled embolus, not forming a disc at base, vs. flagelliform, coiled embolus, and mostly forming a disc at base in <italic><tp:taxon-name><tp:taxon-name-part taxon-name-part-type="genus" reg="Euochin">Euochin</tp:taxon-name-part></tp:taxon-name></italic> (<xref ref-type="bibr" rid="B34">Zha et al. 2014</xref>: figs 5, 8, 16, 19; <xref ref-type="bibr" rid="B12">Metzner 2023</xref>); (2) the presence of a cluster of white setae on clypeus, and dorsal abdominal scutum in males, vs. absent in <italic><tp:taxon-name><tp:taxon-name-part taxon-name-part-type="genus" reg="Euochin">Euochin</tp:taxon-name-part></tp:taxon-name></italic> (<xref ref-type="bibr" rid="B34">Zha et al. 2014</xref>: figs 2, 13; <xref ref-type="bibr" rid="B12">Metzner 2023</xref>); (3) the epigyne lacking pair of oval or round transparent atria, and the concomitant lateral ridges, vs. present in <italic><tp:taxon-name><tp:taxon-name-part taxon-name-part-type="genus" reg="Euochin">Euochin</tp:taxon-name-part></tp:taxon-name></italic> (<xref ref-type="bibr" rid="B34">Zha et al. 2014</xref>: figs 3, 10, 14, 21; <xref ref-type="bibr" rid="B12">Metzner 2023</xref>). The genus also somewhat resembles that of <italic><tp:taxon-name><tp:taxon-name-part taxon-name-part-type="genus" reg="Chalcovietnamicus">Chalcovietnamicus</tp:taxon-name-part></tp:taxon-name></italic> Marusik, 1991 in having similar epigyne, but it can be easily distinguished by the presence of clusters of white setae on clypeus, and the dorsum of tibia and cymbium of palp, the spiralled embolus lacks lamellar basal apophysis, vs. without clusters of white setae on clypeus, and the dorsum of tibia and cymbium of palp, non-spiralled embolus with lamellar basal apophysis in <italic><tp:taxon-name><tp:taxon-name-part taxon-name-part-type="genus" reg="Chalcovietnamicus">Chalcovietnamicus</tp:taxon-name-part></tp:taxon-name></italic> (<xref ref-type="bibr" rid="B33">Żabka 1985</xref>: figs 71–74; <xref ref-type="bibr" rid="B26">Wang and Li 2022a</xref>: figs 3A–C, 4F).</p></tp:treatment-sec><tp:treatment-sec sec-type="description" id="SECID0E52AI"><title>Description.</title><p>Small-sized jumping spider. Sexual dimorphism scarcely evident. Carapace darker in males and, covered with cluster of white setae on clypeus that only presents in males, with elevated, sub-square cephalic region bearing thin setae, and sloped thorax with dark brown stripes; fovea dark red, longitudinal. Chelicerae each with two promarginal teeth and one retromarginal tooth. Endites widened distally, with paler inner margins bearing dense brown setae. Labium tapered, almost linguiform. Sternum longer than wide, with straight anterior margin, bearing brown and pale setae of various lengths. Legs yellow to dark brown, spinous, with clusters of white setae on femora and tibiae that only present in males. Abdomen darker in males, dorsum covered with dense white setae and with antero-median scutum, those only present in males, and with several transverse, pale stripes posteriorly in both sexes; venter setose.</p><p>Palp. Tibia very short, covered with dorsal white setae; <abbrev xmlns:xlink="http://www.w3.org/1999/xlink" xlink:title="retrolateral tibial apophysis" id="ABBRID0EF3AI" xlink:type="simple">RTA</abbrev> short, curved medially or distally, with rather blunt tip; cymbium longer than wide, covered with dorsal white setae on proximal half; bulb swollen; embolus thick, strongly sclerotized, originates from the prolatero-apical portion of bulb, spiralled into coils.</p><p>Epigyne. Wider than long, without distinct atrium; copulatory openings located anteriorly or medially, round or oval, separated from each other at least their width; copulatory ducts short, strongly curved anteriorly; spermathecae oval or spherical, with distinct Bennett’s glands; fertilization ducts originate from the anterior portions of spermathecae, extending transversely.</p></tp:treatment-sec><tp:treatment-sec sec-type="Composition" id="SECID0EK3AI"><title>Composition.</title><p>The genus only contains two species, the generotype, and <italic><tp:taxon-name><tp:taxon-name-part taxon-name-part-type="genus" reg="Spiralembolus">S.</tp:taxon-name-part><tp:taxon-name-part taxon-name-part-type="species" reg="yui">yui</tp:taxon-name-part></tp:taxon-name></italic> sp. nov.</p></tp:treatment-sec><tp:treatment-sec sec-type="distribution" id="SECID0E23AI"><title>Distribution.</title><p>Known only from Hainan Island, China.</p></tp:treatment-sec><ref-list><ref id="B34"><mixed-citation xmlns:xlink="http://www.w3.org/1999/xlink" xlink:type="simple"><person-group><name name-style="western"><surname>Zha</surname><given-names>S</given-names></name><name name-style="western"><surname>Jin</surname><given-names>C</given-names></name><name name-style="western"><surname>Zhang</surname><given-names>F</given-names></name></person-group> (<year>2014</year>) <article-title>The first description of the male <italic><tp:taxon-name><tp:taxon-name-part taxon-name-part-type="genus">Euophrys</tp:taxon-name-part><tp:taxon-name-part taxon-name-part-type="species">atrata</tp:taxon-name-part></tp:taxon-name></italic> and <italic><tp:taxon-name><tp:taxon-name-part taxon-name-part-type="genus">E.</tp:taxon-name-part><tp:taxon-name-part taxon-name-part-type="species">bulbus</tp:taxon-name-part></tp:taxon-name></italic> from southern China (<tp:taxon-name><tp:taxon-name-part taxon-name-part-type="order">Araneae</tp:taxon-name-part></tp:taxon-name>: <tp:taxon-name><tp:taxon-name-part taxon-name-part-type="family">Salticidae</tp:taxon-name-part></tp:taxon-name>).</article-title><source>Zootaxa</source><volume>3779</volume>(<issue>3</issue>): <fpage>368</fpage>–<lpage>374</lpage>. <ext-link xlink:href="10.11646/zootaxa.3779.3.4" ext-link-type="doi" xlink:type="simple">https://doi.org/10.11646/zootaxa.3779.3.4</ext-link></mixed-citation></ref><ref id="B12"><mixed-citation xmlns:xlink="http://www.w3.org/1999/xlink" xlink:type="simple"><person-group><name name-style="western"><surname>Metzner</surname><given-names>H</given-names></name></person-group> (<year>2023</year>) Jumping spiders (<tp:taxon-name><tp:taxon-name-part taxon-name-part-type="class">Arachnida</tp:taxon-name-part></tp:taxon-name>: <tp:taxon-name><tp:taxon-name-part taxon-name-part-type="order">Araneae</tp:taxon-name-part></tp:taxon-name>: <tp:taxon-name><tp:taxon-name-part taxon-name-part-type="family">Salticidae</tp:taxon-name-part></tp:taxon-name>) of the world. <ext-link xlink:href="https://www.jumping-spiders.com" ext-link-type="uri" xlink:type="simple">https://www.jumping-spiders.com</ext-link> [Accessed 17 Apr. 2023]</mixed-citation></ref><ref id="B33"><mixed-citation xmlns:xlink="http://www.w3.org/1999/xlink" xlink:type="simple"><person-group><name name-style="western"><surname>Żabka</surname><given-names>M</given-names></name></person-group> (<year>1985</year>) <article-title>Systematic and zoogeographic study on the family <tp:taxon-name><tp:taxon-name-part taxon-name-part-type="family">Salticidae</tp:taxon-name-part></tp:taxon-name> (<tp:taxon-name><tp:taxon-name-part taxon-name-part-type="order">Araneae</tp:taxon-name-part></tp:taxon-name>) from Vietnam.</article-title><source>Annales Zoologici, Warszawa</source><volume>39</volume>: <fpage>197</fpage>–<lpage>485</lpage>.</mixed-citation></ref><ref id="B26"><mixed-citation xmlns:xlink="http://www.w3.org/1999/xlink" xlink:type="simple"><person-group><name name-style="western"><surname>Wang</surname><given-names>C</given-names></name><name name-style="western"><surname>Li</surname><given-names>S</given-names></name></person-group> (<year>2022a</year>) <article-title>On eleven species of jumping spiders from Xishuangbanna, China (<tp:taxon-name><tp:taxon-name-part taxon-name-part-type="order">Araneae</tp:taxon-name-part></tp:taxon-name>, <tp:taxon-name><tp:taxon-name-part taxon-name-part-type="family">Salticidae</tp:taxon-name-part></tp:taxon-name>).</article-title><source>ZooKeys</source><volume>1116</volume>: <fpage>85</fpage>–<lpage>119</lpage>. <ext-link xlink:href="10.3897/zookeys.1116.82858" ext-link-type="doi" xlink:type="simple">https://doi.org/10.3897/zookeys.1116.82858</ext-link></mixed-citation></ref></ref-list></tp:taxon-treatment>
