# Supplementary material for: ﻿Notes on twelve species of jumping spiders from Hainan Island, China (Araneae, Salticidae)
Source: Zookeys. 2023 Jun 15;1167:159–97. doi: 10.3897/zookeys.1167.105424 (PMC10288381; doi:10.3897/zookeys.1167.105424)
Supplement: XML Treatment for Spiralembolus yinggeling [file zookeys.1167.105424-treatment14.xml]

<!DOCTYPE tp:taxon-treatment
  PUBLIC "-//TaxonX//DTD Taxonomic Treatment Publishing DTD v0 20100105//EN" "tax-treatment-NSO.dtd">
<tp:taxon-treatment xmlns:tp="http://www.plazi.org/taxpub"><tp:treatment-meta><kwd-group><label>Taxon classification</label><kwd>
                <named-content content-type="kingdom">Animalia</named-content>
              </kwd><kwd>
                <named-content content-type="order">Araneae</named-content>
              </kwd><kwd>
                <named-content content-type="family">Salticidae</named-content>
              </kwd></kwd-group><mixed-citation publication-type="journal"><person-group><name><surname>Wang</surname><given-names>Cheng</given-names></name><name><surname>Li</surname><given-names>Shuqiang</given-names></name></person-group><article-title>﻿Notes on twelve species of jumping spiders from Hainan Island, China (<tp:taxon-name><tp:taxon-name-part taxon-name-part-type="order">Araneae</tp:taxon-name-part></tp:taxon-name>, <tp:taxon-name><tp:taxon-name-part taxon-name-part-type="family">Salticidae</tp:taxon-name-part></tp:taxon-name>)</article-title><source>Zookeys</source><day>15</day><month>06</month><year>2023</year><volume>1167</volume><fpage>159</fpage><lpage>197</lpage><pub-id pub-id-type="doi">10.3897/zookeys.1167.105424</pub-id></mixed-citation></tp:treatment-meta><tp:nomenclature><label>﻿</label><tp:taxon-name>
              <object-id xmlns:xlink="http://www.w3.org/1999/xlink" content-type="arpha" xlink:type="simple">2B92D2F9-3086-5878-BD5B-99F0FB8A22A0</object-id>
              <tp:taxon-name-part taxon-name-part-type="genus" reg="Spiralembolus">Spiralembolus</tp:taxon-name-part>
              <tp:taxon-name-part taxon-name-part-type="species" reg="yinggeling">yinggeling</tp:taxon-name-part>
              <object-id xmlns:xlink="http://www.w3.org/1999/xlink" content-type="zoobank" xlink:type="simple">https://zoobank.org/FE06A9FC-91BA-453A-9DF5-85722794EA3D</object-id>
            </tp:taxon-name><tp:taxon-status xmlns:xlink="http://www.w3.org/1999/xlink" xlink:type="simple">sp. nov.</tp:taxon-status><xref ref-type="fig" rid="F19">Figs 19</xref><xref ref-type="fig" rid="F20">, 20</xref></tp:nomenclature><tp:treatment-sec sec-type="type material" id="SECID0ER5AI"><title>Type material.</title><p><bold><italic>Holotype</italic></bold> ♂ (<named-content xmlns:xlink="http://www.w3.org/1999/xlink" content-type="dwc:institutional_code" xlink:title="Institute of Zoology, Chinese Academy of Sciences in Beijing" xlink:href="http://grbio.org/institution/institute-zoology-chinese-academy-sciences" xlink:type="simple">IZCAS</named-content>-Ar44537), China: Hainan: Qiongzhong County, Yinggeling National Nature Reserve, Yinggezui Waterfall (<named-content xmlns:xlink="http://www.w3.org/1999/xlink" content-type="dwc:verbatimCoordinates" xlink:type="simple"><named-content content-type="geo-json" specific-use="{&#34;type&#34;:&#34;Point&#34;,&#34;coordinates&#34;:[109.748167,19.050667]}" id="NCID0EE6AI" xlink:type="simple">19°03.04′N, 109°44.89′E</named-content></named-content>, ca. 620 m), 8.v.2011, Y.Y. Zhou leg. <bold><italic>Paratypes</italic></bold> 1♂3♀ (<named-content xmlns:xlink="http://www.w3.org/1999/xlink" content-type="dwc:institutional_code" xlink:title="Institute of Zoology, Chinese Academy of Sciences in Beijing" xlink:href="http://grbio.org/institution/institute-zoology-chinese-academy-sciences" xlink:type="simple">IZCAS</named-content>-Ar44538–44541), same data as holotype; 3♀ (<named-content xmlns:xlink="http://www.w3.org/1999/xlink" content-type="dwc:institutional_code" xlink:title="Institute of Zoology, Chinese Academy of Sciences in Beijing" xlink:href="http://grbio.org/institution/institute-zoology-chinese-academy-sciences" xlink:type="simple">IZCAS</named-content>-Ar44542–44544), Changjiang County, Bawangling National Nature Reserve, Dong’er Management Station (<named-content xmlns:xlink="http://www.w3.org/1999/xlink" content-type="dwc:verbatimCoordinates" xlink:type="simple"><named-content content-type="geo-json" specific-use="{&#34;type&#34;:&#34;Point&#34;,&#34;coordinates&#34;:[109.196667,19.086333]}" id="NCID0EZ6AI" xlink:type="simple">19°05.18′N, 109°11.80′E</named-content></named-content>, ca. 800 m), 25.xii.2007, C.X. Wang leg.; 11♂10♀ (<named-content xmlns:xlink="http://www.w3.org/1999/xlink" content-type="dwc:institutional_code" xlink:title="Institute of Zoology, Chinese Academy of Sciences in Beijing" xlink:href="http://grbio.org/institution/institute-zoology-chinese-academy-sciences" xlink:type="simple">IZCAS</named-content>-Ar44545–44565), Qiongzhong County, Limushan National Nature Reserve, Direction of Shuiba (<named-content xmlns:xlink="http://www.w3.org/1999/xlink" content-type="dwc:verbatimCoordinates" xlink:type="simple"><named-content content-type="geo-json" specific-use="{&#34;type&#34;:&#34;Point&#34;,&#34;coordinates&#34;:[109.755333,19.181167]}" id="NCID0EGABI" xlink:type="simple">19°10.87′N, 109°45.32′E</named-content></named-content>, ca. 960 m), 5.v.2011, Y.Y. Zhou leg.; 1♂2♀ (<named-content xmlns:xlink="http://www.w3.org/1999/xlink" content-type="dwc:institutional_code" xlink:title="Institute of Zoology, Chinese Academy of Sciences in Beijing" xlink:href="http://grbio.org/institution/institute-zoology-chinese-academy-sciences" xlink:type="simple">IZCAS</named-content>-Ar44566–44568), Wuzhishan City, Wuzhishan National Nature Reserve, Direction of Yunding (<named-content xmlns:xlink="http://www.w3.org/1999/xlink" content-type="dwc:verbatimCoordinates" xlink:type="simple"><named-content content-type="geo-json" specific-use="{&#34;type&#34;:&#34;Point&#34;,&#34;coordinates&#34;:[109.677500,18.907000]}" id="NCID0ETABI" xlink:type="simple">18°54.42′N, 109°40.65′E</named-content></named-content>, ca. 1140 m), 27.iv.2011, Y.Y. Zhou leg.</p></tp:treatment-sec><tp:treatment-sec sec-type="etymology" id="SECID0EYABI"><title>Etymology.</title><p>The specific name is after the holotype locality, Yinggeling National Nature Reserve ; noun (name) in apposition.</p></tp:treatment-sec><tp:treatment-sec sec-type="diagnosis" id="SECID0E4ABI"><title>Diagnosis.</title><p><italic><tp:taxon-name><tp:taxon-name-part taxon-name-part-type="genus" reg="Spiralembolus">Spiralembolus</tp:taxon-name-part><tp:taxon-name-part taxon-name-part-type="species" reg="yinggeling">yinggeling</tp:taxon-name-part></tp:taxon-name></italic> sp. nov. resembles that of <italic><tp:taxon-name><tp:taxon-name-part taxon-name-part-type="genus" reg="Spiralembolus">S.</tp:taxon-name-part><tp:taxon-name-part taxon-name-part-type="species" reg="yui">yui</tp:taxon-name-part></tp:taxon-name></italic> sp. nov. in having similar habitus and copulatory organs, but it can be easily distinguished by the following: (1) the embolus is spiralled into less than three coils (Fig. <xref ref-type="fig" rid="F19">19B</xref>), vs. more than four coils in <italic><tp:taxon-name><tp:taxon-name-part taxon-name-part-type="genus" reg="Spiralembolus">S.</tp:taxon-name-part><tp:taxon-name-part taxon-name-part-type="species" reg="yui">yui</tp:taxon-name-part></tp:taxon-name></italic> (Fig. <xref ref-type="fig" rid="F21">21B</xref>); (2) the <abbrev xmlns:xlink="http://www.w3.org/1999/xlink" xlink:title="retrolateral tibial apophysis" id="ABBRID0EMCBI" xlink:type="simple">RTA</abbrev> is tapered in retrolateral view (Fig. <xref ref-type="fig" rid="F19">19C</xref>), vs. acutely narrowed postero-medially in <italic><tp:taxon-name><tp:taxon-name-part taxon-name-part-type="genus" reg="Spiralembolus">S.</tp:taxon-name-part><tp:taxon-name-part taxon-name-part-type="species" reg="yui">yui</tp:taxon-name-part></tp:taxon-name></italic> (Fig. <xref ref-type="fig" rid="F21">21C</xref>); (3) the copulatory ducts ca. half the spermathecal width, and connected to the postero-inner portions of spermathecae (Fig. <xref ref-type="fig" rid="F20">20B</xref>), vs. ~ 1/4 the spermathecal width, and connected to the antero-inner portions of spermathecae in <italic><tp:taxon-name><tp:taxon-name-part taxon-name-part-type="genus" reg="Spiralembolus">S.</tp:taxon-name-part><tp:taxon-name-part taxon-name-part-type="species" reg="yui">yui</tp:taxon-name-part></tp:taxon-name></italic> (Fig. <xref ref-type="fig" rid="F22">22B</xref>).</p><fig id="F19" position="float" orientation="portrait"><object-id xmlns:xlink="http://www.w3.org/1999/xlink" content-type="doi" xlink:type="simple">10.3897/zookeys.1167.105424.figure19</object-id><object-id xmlns:xlink="http://www.w3.org/1999/xlink" content-type="arpha" xlink:type="simple">2140634C-F60F-5F6E-B3EB-F2720621E0E8</object-id><label>Figure 19.</label><caption><p>Male palp of <italic><tp:taxon-name><tp:taxon-name-part taxon-name-part-type="genus" reg="Spiralembolus">Spiralembolus</tp:taxon-name-part><tp:taxon-name-part taxon-name-part-type="species" reg="yinggeling">yinggeling</tp:taxon-name-part></tp:taxon-name></italic> sp. nov., holotype <bold>A</bold> prolateral <bold>B</bold> ventral <bold>C</bold> retrolateral. Scale bars: 0.1 mm.</p></caption><graphic xmlns:xlink="http://www.w3.org/1999/xlink" xlink:href="zookeys-1167-159_article-105424__-g019.jpg" position="float" orientation="portrait" xlink:type="simple" id="oo_864384.jpg"><uri content-type="original_file" xlink:type="simple">https://binary.pensoft.net/fig/864384</uri></graphic></fig><fig id="F20" position="float" orientation="portrait"><object-id xmlns:xlink="http://www.w3.org/1999/xlink" content-type="doi" xlink:type="simple">10.3897/zookeys.1167.105424.figure20</object-id><object-id xmlns:xlink="http://www.w3.org/1999/xlink" content-type="arpha" xlink:type="simple">AF81C4A4-350D-58D0-B0E9-3495861B1215</object-id><label>Figure 20.</label><caption><p><italic><tp:taxon-name><tp:taxon-name-part taxon-name-part-type="genus" reg="Spiralembolus">Spiralembolus</tp:taxon-name-part><tp:taxon-name-part taxon-name-part-type="species" reg="yinggeling">yinggeling</tp:taxon-name-part></tp:taxon-name></italic> sp. nov., male holotype and female paratype <bold>A</bold> epigyne, ventral <bold>B</bold> vulva, dorsal <bold>C</bold> vulva, anterodorsal <bold>D</bold> holotype habitus, dorsal <bold>E</bold> ditto, ventral <bold>F</bold> female paratype habitus, dorsal <bold>G</bold> holotype carapace, frontal <bold>H</bold> holotype chelicera, posterior. Scale bars: 0.1 mm (<bold>A–C, H</bold>); 0.5 mm (<bold>D–G</bold>).</p></caption><graphic xmlns:xlink="http://www.w3.org/1999/xlink" xlink:href="zookeys-1167-159_article-105424__-g020.jpg" position="float" orientation="portrait" xlink:type="simple" id="oo_864385.jpg"><uri content-type="original_file" xlink:type="simple">https://binary.pensoft.net/fig/864385</uri></graphic></fig><fig id="F21" position="float" orientation="portrait"><object-id xmlns:xlink="http://www.w3.org/1999/xlink" content-type="doi" xlink:type="simple">10.3897/zookeys.1167.105424.figure21</object-id><object-id xmlns:xlink="http://www.w3.org/1999/xlink" content-type="arpha" xlink:type="simple">811FEB28-21FA-5A8C-950D-50892180AF4C</object-id><label>Figure 21.</label><caption><p>Male palp of <italic><tp:taxon-name><tp:taxon-name-part taxon-name-part-type="genus" reg="Spiralembolus">Spiralembolus</tp:taxon-name-part><tp:taxon-name-part taxon-name-part-type="species" reg="yui">yui</tp:taxon-name-part></tp:taxon-name></italic> sp. nov., holotype <bold>A</bold> prolateral <bold>B</bold> ventral <bold>C</bold> retrolateral. Scale bars: 0.1 mm.</p></caption><graphic xmlns:xlink="http://www.w3.org/1999/xlink" xlink:href="zookeys-1167-159_article-105424__-g021.jpg" position="float" orientation="portrait" xlink:type="simple" id="oo_864386.jpg"><uri content-type="original_file" xlink:type="simple">https://binary.pensoft.net/fig/864386</uri></graphic></fig><fig id="F22" position="float" orientation="portrait"><object-id xmlns:xlink="http://www.w3.org/1999/xlink" content-type="doi" xlink:type="simple">10.3897/zookeys.1167.105424.figure22</object-id><object-id xmlns:xlink="http://www.w3.org/1999/xlink" content-type="arpha" xlink:type="simple">D6B59005-E469-585B-9247-07F14396A2D2</object-id><label>Figure 22.</label><caption><p><italic><tp:taxon-name><tp:taxon-name-part taxon-name-part-type="genus" reg="Spiralembolus">Spiralembolus</tp:taxon-name-part><tp:taxon-name-part taxon-name-part-type="species" reg="yui">yui</tp:taxon-name-part></tp:taxon-name></italic> sp. nov., male holotype and female paratype <bold>A</bold> epigyne, ventral <bold>B</bold> vulva, dorsal <bold>C</bold> vulva, anterodorsal <bold>D</bold> holotype habitus, dorsal <bold>E</bold> ditto, ventral <bold>F</bold> female paratype habitus, dorsal <bold>G</bold> holotype carapace, frontal <bold>H</bold> holotype chelicera, posterior. Scale bars: 0.1 mm (<bold>A–C, H</bold>); 0.5 mm (<bold>D–G</bold>).</p></caption><graphic xmlns:xlink="http://www.w3.org/1999/xlink" xlink:href="zookeys-1167-159_article-105424__-g022.jpg" position="float" orientation="portrait" xlink:type="simple" id="oo_864387.jpg"><uri content-type="original_file" xlink:type="simple">https://binary.pensoft.net/fig/864387</uri></graphic></fig></tp:treatment-sec><tp:treatment-sec sec-type="description" id="SECID0EKIBI"><title>Description.</title><p><bold>Male</bold> (Figs <xref ref-type="fig" rid="F19">19</xref>, <xref ref-type="fig" rid="F20">20D, E, G, H</xref>). Total length 3.20. Carapace 1.76 long, 1.36 wide. Abdomen 1.40 long, 1.10 wide. Clypeus 0.07 high. Eye sizes and inter-distances: <abbrev xmlns:xlink="http://www.w3.org/1999/xlink" xlink:title="anterior median eye" id="ABBRID0E1IBI" xlink:type="simple">AME</abbrev> 0.40, <abbrev xmlns:xlink="http://www.w3.org/1999/xlink" xlink:title="anterior lateral eye" id="ABBRID0E5IBI" xlink:type="simple">ALE</abbrev> 0.26, <abbrev xmlns:xlink="http://www.w3.org/1999/xlink" xlink:title="posterior lateral eye" id="ABBRID0ECJBI" xlink:type="simple">PLE</abbrev> 0.22, <abbrev xmlns:xlink="http://www.w3.org/1999/xlink" xlink:title="anterior eye row width" id="ABBRID0EGJBI" xlink:type="simple">AERW</abbrev> 1.36, <abbrev xmlns:xlink="http://www.w3.org/1999/xlink" xlink:title="posterior eye row width" id="ABBRID0EKJBI" xlink:type="simple">PERW</abbrev> 1.28, <abbrev xmlns:xlink="http://www.w3.org/1999/xlink" xlink:title="eye field length" id="ABBRID0EOJBI" xlink:type="simple">EFL</abbrev> 0.80. Legs: I 3.26 (1.00, 0.55, 0.80, 0.53, 0.38), II 2.82 (0.90, 0.48, 0.63, 0.43, 0.38), III 3.24 (1.03, 0.48, 0.75, 0.63, 0.35), IV 3.57 (1.08, 0.48, 0.80, 0.83, 0.38). Carapace red-brown to dark, almost square, covered with thin setae on cephalic region, with cluster of white setae on clypeus, and oblique, dark brown stripes on thorax; fovea longitudinal, dark, linear. Chelicerae dark yellow to red-brown, each with two promarginal teeth and one retromarginal tooth. Endites almost square, with paler inner margins bearing brown setae. Labium tapered, bearing several dark setae on paler distal portion. Sternum almost oval, yellow-brown, and covered with dark setae. Legs yellow to dark brown, bearing dense dark brown ventral setae on tibiae I and clusters of white setae on femora and tibiae. Abdomen oval, dorsum dark brown, covered with white and dark setae and anteromedian scutum, with irregular pale-yellow patches medially and transverse, pale stripes posteriorly; venter dark brown, covered with short dark brown setae, with pair of mediolateral pale patches. Palp (Figs <xref ref-type="fig" rid="F19">19A–C</xref>, <xref ref-type="fig" rid="F20">20E</xref>). Tibia short, covered with dense white, long setae dorsally, with tapered <abbrev xmlns:xlink="http://www.w3.org/1999/xlink" xlink:title="retrolateral tibial apophysis" id="ABBRID0E1JBI" xlink:type="simple">RTA</abbrev> curved towards ventral side medially and blunt apically; cymbium ~ two times longer than wide, covered with dense, long, white setae on the dorsum of proximal half; bulb swollen; sperm duct strongly curved retrolaterally; embolus originates from the antero-prolateral portion of bulb, spiralled into less than three coils, with rather pointed tip.</p><p><bold>Female</bold> (Fig. <xref ref-type="fig" rid="F20">20A–C, F</xref>). Total length 3.68. Carapace 1.56 long, 1.20 wide. Abdomen 1.98 long, 1.54 wide. Clypeus 0.08 high. Eye sizes and inter-distances: <abbrev xmlns:xlink="http://www.w3.org/1999/xlink" xlink:title="anterior median eye" id="ABBRID0EGKBI" xlink:type="simple">AME</abbrev> 0.39, <abbrev xmlns:xlink="http://www.w3.org/1999/xlink" xlink:title="anterior lateral eye" id="ABBRID0EKKBI" xlink:type="simple">ALE</abbrev> 0.24, <abbrev xmlns:xlink="http://www.w3.org/1999/xlink" xlink:title="posterior lateral eye" id="ABBRID0EOKBI" xlink:type="simple">PLE</abbrev> 0.22, <abbrev xmlns:xlink="http://www.w3.org/1999/xlink" xlink:title="anterior eye row width" id="ABBRID0ESKBI" xlink:type="simple">AERW</abbrev> 1.24, <abbrev xmlns:xlink="http://www.w3.org/1999/xlink" xlink:title="posterior eye row width" id="ABBRID0EWKBI" xlink:type="simple">PERW</abbrev> 1.17, <abbrev xmlns:xlink="http://www.w3.org/1999/xlink" xlink:title="eye field length" id="ABBRID0E1KBI" xlink:type="simple">EFL</abbrev> 0.78. Legs: I 3.13 (0.95, 0.55, 0.75, 0.50, 0.38), II 2.90 (0.93, 0.48, 0.63, 0.48, 0.38), III 3.36 (1.05, 0.50, 0.78, 0.60, 0.43), IV 3.79 (1.08, 0.50, 0.88, 0.80, 0.53). Habitus (Fig. <xref ref-type="fig" rid="F20">20F</xref>) similar to that of male except paler, without dense dorsal white and dark setae, and the dorsal scutum on the abdomen, the cluster of white setae on clypeus, and clusters of white setae on femora and tibiae of legs. Epigyne (Fig. <xref ref-type="fig" rid="F20">20A–C</xref>). Wider than long; copulatory openings round, anteromedially located, separated from each other ~ 1.5× equal to their width; copulatory ducts thick, inner to spermathecae, close to each other, strongly curved anteromedially, and connected to the posterior portions of spermathecae; spermathecae almost oval, ~ 2× wider than copulatory ducts; fertilization ducts originate from the most antero-inner portions of spermathecae, transversely extending.</p></tp:treatment-sec><tp:treatment-sec sec-type="distribution" id="SECID0EGLBI"><title>Distribution.</title><p>Known only from the type locality in Hainan Island, China.</p></tp:treatment-sec></tp:taxon-treatment>
