# Supplementary material for: ﻿Notes on twelve species of jumping spiders from Hainan Island, China (Araneae, Salticidae)
Source: Zookeys. 2023 Jun 15;1167:159–97. doi: 10.3897/zookeys.1167.105424 (PMC10288381; doi:10.3897/zookeys.1167.105424)
Supplement: XML Treatment for Spiralembolus yui [file zookeys.1167.105424-treatment15.xml]

<!DOCTYPE tp:taxon-treatment
  PUBLIC "-//TaxonX//DTD Taxonomic Treatment Publishing DTD v0 20100105//EN" "tax-treatment-NSO.dtd">
<tp:taxon-treatment xmlns:tp="http://www.plazi.org/taxpub"><tp:treatment-meta><kwd-group><label>Taxon classification</label><kwd>
                <named-content content-type="kingdom">Animalia</named-content>
              </kwd><kwd>
                <named-content content-type="order">Araneae</named-content>
              </kwd><kwd>
                <named-content content-type="family">Salticidae</named-content>
              </kwd></kwd-group><mixed-citation publication-type="journal"><person-group><name><surname>Wang</surname><given-names>Cheng</given-names></name><name><surname>Li</surname><given-names>Shuqiang</given-names></name></person-group><article-title>﻿Notes on twelve species of jumping spiders from Hainan Island, China (<tp:taxon-name><tp:taxon-name-part taxon-name-part-type="order">Araneae</tp:taxon-name-part></tp:taxon-name>, <tp:taxon-name><tp:taxon-name-part taxon-name-part-type="family">Salticidae</tp:taxon-name-part></tp:taxon-name>)</article-title><source>Zookeys</source><day>15</day><month>06</month><year>2023</year><volume>1167</volume><fpage>159</fpage><lpage>197</lpage><pub-id pub-id-type="doi">10.3897/zookeys.1167.105424</pub-id></mixed-citation></tp:treatment-meta><tp:nomenclature><label>﻿</label><tp:taxon-name>
              <object-id xmlns:xlink="http://www.w3.org/1999/xlink" content-type="arpha" xlink:type="simple">A996FD99-3E5C-58C6-ADAF-F898C50A1624</object-id>
              <tp:taxon-name-part taxon-name-part-type="genus" reg="Spiralembolus">Spiralembolus</tp:taxon-name-part>
              <tp:taxon-name-part taxon-name-part-type="species" reg="yui">yui</tp:taxon-name-part>
              <object-id xmlns:xlink="http://www.w3.org/1999/xlink" content-type="zoobank" xlink:type="simple">https://zoobank.org/2FEF8AC3-C46B-4A0F-88F1-F318CAD52128</object-id>
            </tp:taxon-name><tp:taxon-status xmlns:xlink="http://www.w3.org/1999/xlink" xlink:type="simple">sp. nov.</tp:taxon-status><xref ref-type="fig" rid="F21">Figs 21</xref><xref ref-type="fig" rid="F22">, 22</xref></tp:nomenclature><tp:treatment-sec sec-type="type material" id="SECID0E3MBI"><title>Type material.</title><p><bold><italic>Holotype</italic></bold> ♂ (<named-content xmlns:xlink="http://www.w3.org/1999/xlink" content-type="dwc:institutional_code" xlink:title="Institute of Zoology, Chinese Academy of Sciences in Beijing" xlink:href="http://grbio.org/institution/institute-zoology-chinese-academy-sciences" xlink:type="simple">IZCAS</named-content>-Ar44569), China: Hainan: Ledong County, Jianfengling National Nature Reserve, Wufenqu (<named-content xmlns:xlink="http://www.w3.org/1999/xlink" content-type="dwc:verbatimCoordinates" xlink:type="simple"><named-content content-type="geo-json" specific-use="{&#34;type&#34;:&#34;Point&#34;,&#34;coordinates&#34;:[108.924333,18.733833]}" id="NCID0EPNBI" xlink:type="simple">18°44.03′N, 108°55.46′E</named-content></named-content>, ca. 960 m), 15.viii.2010, G. Zheng leg. <bold><italic>Paratypes</italic></bold> 1♂2♀ (<named-content xmlns:xlink="http://www.w3.org/1999/xlink" content-type="dwc:institutional_code" xlink:title="Institute of Zoology, Chinese Academy of Sciences in Beijing" xlink:href="http://grbio.org/institution/institute-zoology-chinese-academy-sciences" xlink:type="simple">IZCAS</named-content>-Ar44570–44572), same data as holotype; 4♂2♀ (<named-content xmlns:xlink="http://www.w3.org/1999/xlink" content-type="dwc:institutional_code" xlink:title="Institute of Zoology, Chinese Academy of Sciences in Beijing" xlink:href="http://grbio.org/institution/institute-zoology-chinese-academy-sciences" xlink:type="simple">IZCAS</named-content>-Ar44573–44578), Wuzhishan City, Wuzhishan National Nature Reserve, Direction of Yunding (<named-content xmlns:xlink="http://www.w3.org/1999/xlink" content-type="dwc:verbatimCoordinates" xlink:type="simple"><named-content content-type="geo-json" specific-use="{&#34;type&#34;:&#34;Point&#34;,&#34;coordinates&#34;:[109.677500,18.907000]}" id="NCID0EEOBI" xlink:type="simple">18°54.42′N, 109°40.65′E</named-content></named-content>, ca. 1140 m), 27.iv.2011, Y.Y. Zhou leg.</p></tp:treatment-sec><tp:treatment-sec sec-type="etymology" id="SECID0EJOBI"><title>Etymology.</title><p>The specific name is after Mr. Yu Li (937–978), one of the famous ancient Chinese poets and one sorrowful ancient Chinese Emperor; noun (name) in genitive case.</p></tp:treatment-sec><tp:treatment-sec sec-type="diagnosis" id="SECID0EOOBI"><title>Diagnosis.</title><p><italic><tp:taxon-name><tp:taxon-name-part taxon-name-part-type="genus" reg="Spiralembolus">Spiralembolus</tp:taxon-name-part><tp:taxon-name-part taxon-name-part-type="species" reg="yui">yui</tp:taxon-name-part></tp:taxon-name></italic> sp. nov. closely resembles that of <italic><tp:taxon-name><tp:taxon-name-part taxon-name-part-type="genus" reg="Spiralembolus">S.</tp:taxon-name-part><tp:taxon-name-part taxon-name-part-type="species" reg="yinggeling">yinggeling</tp:taxon-name-part></tp:taxon-name></italic> sp. nov., but it can be distinguished by the following: (1) the embolus is spiralled into more than four coils (Fig. <xref ref-type="fig" rid="F21">21B</xref>), vs. less than three coils in <italic><tp:taxon-name><tp:taxon-name-part taxon-name-part-type="genus" reg="Spiralembolus">S.</tp:taxon-name-part><tp:taxon-name-part taxon-name-part-type="species" reg="yinggeling">yinggeling</tp:taxon-name-part></tp:taxon-name></italic> (Fig. <xref ref-type="fig" rid="F19">19B</xref>); (2) the <abbrev xmlns:xlink="http://www.w3.org/1999/xlink" xlink:title="retrolateral tibial apophysis" id="ABBRID0E4PBI" xlink:type="simple">RTA</abbrev> is acutely narrowed postero-medially in retrolateral view (Fig. <xref ref-type="fig" rid="F21">21C</xref>), vs. tapered in <italic><tp:taxon-name><tp:taxon-name-part taxon-name-part-type="genus" reg="Spiralembolus">S.</tp:taxon-name-part><tp:taxon-name-part taxon-name-part-type="species" reg="yinggeling">yinggeling</tp:taxon-name-part></tp:taxon-name></italic> (Fig. <xref ref-type="fig" rid="F19">19C</xref>); (3) the copulatory ducts are ~ 1/4 the spermathecal width and connected to the antero-inner portions of spermathecae (Fig. <xref ref-type="fig" rid="F22">22B</xref>), vs. ~ half the spermathecal width, and connected to the postero-inner portions of spermathecae in <italic><tp:taxon-name><tp:taxon-name-part taxon-name-part-type="genus" reg="Spiralembolus">S.</tp:taxon-name-part><tp:taxon-name-part taxon-name-part-type="species" reg="yinggeling">yinggeling</tp:taxon-name-part></tp:taxon-name></italic> (Fig. <xref ref-type="fig" rid="F20">20B</xref>).</p></tp:treatment-sec><tp:treatment-sec sec-type="description" id="SECID0EHRBI"><title>Description.</title><p><bold>Male</bold> (Figs <xref ref-type="fig" rid="F21">21</xref>, <xref ref-type="fig" rid="F22">22D, E, G, H</xref>). Total length 2.83. Carapace 1.56 long, 1.17 wide. Abdomen 1.31 long, 0.98 wide. Clypeus 0.09 high. Eye sizes and inter-distances: <abbrev xmlns:xlink="http://www.w3.org/1999/xlink" xlink:title="anterior median eye" id="ABBRID0EXRBI" xlink:type="simple">AME</abbrev> 0.39, <abbrev xmlns:xlink="http://www.w3.org/1999/xlink" xlink:title="anterior lateral eye" id="ABBRID0E2RBI" xlink:type="simple">ALE</abbrev> 0.23, <abbrev xmlns:xlink="http://www.w3.org/1999/xlink" xlink:title="posterior lateral eye" id="ABBRID0E6RBI" xlink:type="simple">PLE</abbrev> 0.20, <abbrev xmlns:xlink="http://www.w3.org/1999/xlink" xlink:title="anterior eye row width" id="ABBRID0EDSBI" xlink:type="simple">AERW</abbrev> 1.19, <abbrev xmlns:xlink="http://www.w3.org/1999/xlink" xlink:title="posterior eye row width" id="ABBRID0EHSBI" xlink:type="simple">PERW</abbrev> 1.10, <abbrev xmlns:xlink="http://www.w3.org/1999/xlink" xlink:title="eye field length" id="ABBRID0ELSBI" xlink:type="simple">EFL</abbrev> 0.75. Legs: I 3.13 (0.95, 0.55, 0.78. 0.45, 0.40), II 2.66 (0.83, 0.43, 0.60, 0.45, 0.35), III 3.11 (1.00, 0.45, 0.68, 0.60, 0.38), IV 3.39 (1.08, 0.50, 0.73, 0.70, 0.38). Carapace red brown except the lateral of the eye field black, covered with dense white setae on clypeus and with oblique, dark stripes on the sloped thorax; fovea longitudinal, dark, linear. Chelicerae yellow to yellow-brown, each with two promarginal teeth and one retromarginal tooth. Endites widened medio-posteriorly, bearing brown setae on the pale distal half of inner margins. Labium tapered, with several dark brown setae at distal portion. Sternum yellow-brown, ~ 1.5× longer than wide, with straight anterior margin, covered with sparse dark setae of various lengths. Legs yellow to dark brown, with clusters of white setae on femora and tibiae. Abdomen oval, dorsum covered with dense white, short setae and sparse brown setae, with anteromedian scutum ~ half the abdomen width and length, and four transverse pale stripes posteriorly; venter pale to brown, covered with brown setae. Palp (Figs <xref ref-type="fig" rid="F21">21A–C</xref>, <xref ref-type="fig" rid="F22">22E</xref>). Tibia wider than long; <abbrev xmlns:xlink="http://www.w3.org/1999/xlink" xlink:title="retrolateral tibial apophysis" id="ABBRID0EXSBI" xlink:type="simple">RTA</abbrev> lamellar baso-medially, the remainder acutely narrowed and curved ventrally, and with rather pointed tip; cymbium longer than wide, covered with dense white setae on dorsum of the proximal half; bulb elongate-oval, swollen; sperm duct strongly curved retrolaterally; embolus originates from the antero-prolateral portion of bulb, spiralled into more than four coils, with pointed tip.</p><p><bold>Female</bold> (Fig. <xref ref-type="fig" rid="F22">22A–C, F</xref>). Total length 2.85. Carapace 1.57 long, 1.15 wide. Abdomen 1.45 long, 1.06 wide. Clypeus 0.09 high. Eye sizes and inter-distances: <abbrev xmlns:xlink="http://www.w3.org/1999/xlink" xlink:title="anterior median eye" id="ABBRID0EDTBI" xlink:type="simple">AME</abbrev> 0.38, <abbrev xmlns:xlink="http://www.w3.org/1999/xlink" xlink:title="anterior lateral eye" id="ABBRID0EHTBI" xlink:type="simple">ALE</abbrev> 0.23, <abbrev xmlns:xlink="http://www.w3.org/1999/xlink" xlink:title="posterior lateral eye" id="ABBRID0ELTBI" xlink:type="simple">PLE</abbrev> 0.21, <abbrev xmlns:xlink="http://www.w3.org/1999/xlink" xlink:title="anterior eye row width" id="ABBRID0EPTBI" xlink:type="simple">AERW</abbrev> 1.21, <abbrev xmlns:xlink="http://www.w3.org/1999/xlink" xlink:title="posterior eye row width" id="ABBRID0ETTBI" xlink:type="simple">PERW</abbrev> 1.13, <abbrev xmlns:xlink="http://www.w3.org/1999/xlink" xlink:title="eye field length" id="ABBRID0EXTBI" xlink:type="simple">EFL</abbrev> 0.74. Legs: I 2.66 (0.80, 0.48, 0.63, 0.40, 0.35), II 2.35 (0.75, 0.40, 0.55, 0.35, 0.30), III 2.74 (0.83, 0.43, 0.60, 0.53, 0.35), IV 3.14 (0.93, 0.40, 0.73, 0.70, 0.38). Habitus (Fig. <xref ref-type="fig" rid="F22">22F</xref>) similar to that of male except paler, without the dense white setae on clypeus and the dorsal scutum on abdomen. Epigyne (Fig. <xref ref-type="fig" rid="F22">22A–C</xref>). Almost as long as wide; copulatory openings oval, medially located, separated from each other ca. their width; copulatory ducts short, connected to the antero-inner portions of spermathecae; spermathecae oval, touched; fertilization ducts lamellar, transverse extending.</p></tp:treatment-sec><tp:treatment-sec sec-type="distribution" id="SECID0EDUBI"><title>Distribution.</title><p>Known only from the type locality in Hainan Island, China.</p></tp:treatment-sec><tp:treatment-sec><!--Section generated to contain objects referenced in tp:taxon-treatment.--><fig id="F21" position="float" orientation="portrait"><object-id xmlns:xlink="http://www.w3.org/1999/xlink" content-type="doi" xlink:type="simple">10.3897/zookeys.1167.105424.figure21</object-id><object-id xmlns:xlink="http://www.w3.org/1999/xlink" content-type="arpha" xlink:type="simple">811FEB28-21FA-5A8C-950D-50892180AF4C</object-id><label>Figure 21.</label><caption><p>Male palp of <italic><tp:taxon-name><tp:taxon-name-part taxon-name-part-type="genus" reg="Spiralembolus">Spiralembolus</tp:taxon-name-part><tp:taxon-name-part taxon-name-part-type="species" reg="yui">yui</tp:taxon-name-part></tp:taxon-name></italic> sp. nov., holotype <bold>A</bold> prolateral <bold>B</bold> ventral <bold>C</bold> retrolateral. Scale bars: 0.1 mm.</p></caption><graphic xmlns:xlink="http://www.w3.org/1999/xlink" xlink:href="zookeys-1167-159_article-105424__-g021.jpg" position="float" orientation="portrait" xlink:type="simple" id="oo_864386.jpg"><uri content-type="original_file" xlink:type="simple">https://binary.pensoft.net/fig/864386</uri></graphic></fig><fig id="F22" position="float" orientation="portrait"><object-id xmlns:xlink="http://www.w3.org/1999/xlink" content-type="doi" xlink:type="simple">10.3897/zookeys.1167.105424.figure22</object-id><object-id xmlns:xlink="http://www.w3.org/1999/xlink" content-type="arpha" xlink:type="simple">D6B59005-E469-585B-9247-07F14396A2D2</object-id><label>Figure 22.</label><caption><p><italic><tp:taxon-name><tp:taxon-name-part taxon-name-part-type="genus" reg="Spiralembolus">Spiralembolus</tp:taxon-name-part><tp:taxon-name-part taxon-name-part-type="species" reg="yui">yui</tp:taxon-name-part></tp:taxon-name></italic> sp. nov., male holotype and female paratype <bold>A</bold> epigyne, ventral <bold>B</bold> vulva, dorsal <bold>C</bold> vulva, anterodorsal <bold>D</bold> holotype habitus, dorsal <bold>E</bold> ditto, ventral <bold>F</bold> female paratype habitus, dorsal <bold>G</bold> holotype carapace, frontal <bold>H</bold> holotype chelicera, posterior. Scale bars: 0.1 mm (<bold>A–C, H</bold>); 0.5 mm (<bold>D–G</bold>).</p></caption><graphic xmlns:xlink="http://www.w3.org/1999/xlink" xlink:href="zookeys-1167-159_article-105424__-g022.jpg" position="float" orientation="portrait" xlink:type="simple" id="oo_864387.jpg"><uri content-type="original_file" xlink:type="simple">https://binary.pensoft.net/fig/864387</uri></graphic></fig><fig id="F19" position="float" orientation="portrait"><object-id xmlns:xlink="http://www.w3.org/1999/xlink" content-type="doi" xlink:type="simple">10.3897/zookeys.1167.105424.figure19</object-id><object-id xmlns:xlink="http://www.w3.org/1999/xlink" content-type="arpha" xlink:type="simple">2140634C-F60F-5F6E-B3EB-F2720621E0E8</object-id><label>Figure 19.</label><caption><p>Male palp of <italic><tp:taxon-name><tp:taxon-name-part taxon-name-part-type="genus" reg="Spiralembolus">Spiralembolus</tp:taxon-name-part><tp:taxon-name-part taxon-name-part-type="species" reg="yinggeling">yinggeling</tp:taxon-name-part></tp:taxon-name></italic> sp. nov., holotype <bold>A</bold> prolateral <bold>B</bold> ventral <bold>C</bold> retrolateral. Scale bars: 0.1 mm.</p></caption><graphic xmlns:xlink="http://www.w3.org/1999/xlink" xlink:href="zookeys-1167-159_article-105424__-g019.jpg" position="float" orientation="portrait" xlink:type="simple" id="oo_864384.jpg"><uri content-type="original_file" xlink:type="simple">https://binary.pensoft.net/fig/864384</uri></graphic></fig><fig id="F20" position="float" orientation="portrait"><object-id xmlns:xlink="http://www.w3.org/1999/xlink" content-type="doi" xlink:type="simple">10.3897/zookeys.1167.105424.figure20</object-id><object-id xmlns:xlink="http://www.w3.org/1999/xlink" content-type="arpha" xlink:type="simple">AF81C4A4-350D-58D0-B0E9-3495861B1215</object-id><label>Figure 20.</label><caption><p><italic><tp:taxon-name><tp:taxon-name-part taxon-name-part-type="genus" reg="Spiralembolus">Spiralembolus</tp:taxon-name-part><tp:taxon-name-part taxon-name-part-type="species" reg="yinggeling">yinggeling</tp:taxon-name-part></tp:taxon-name></italic> sp. nov., male holotype and female paratype <bold>A</bold> epigyne, ventral <bold>B</bold> vulva, dorsal <bold>C</bold> vulva, anterodorsal <bold>D</bold> holotype habitus, dorsal <bold>E</bold> ditto, ventral <bold>F</bold> female paratype habitus, dorsal <bold>G</bold> holotype carapace, frontal <bold>H</bold> holotype chelicera, posterior. Scale bars: 0.1 mm (<bold>A–C, H</bold>); 0.5 mm (<bold>D–G</bold>).</p></caption><graphic xmlns:xlink="http://www.w3.org/1999/xlink" xlink:href="zookeys-1167-159_article-105424__-g020.jpg" position="float" orientation="portrait" xlink:type="simple" id="oo_864385.jpg"><uri content-type="original_file" xlink:type="simple">https://binary.pensoft.net/fig/864385</uri></graphic></fig></tp:treatment-sec></tp:taxon-treatment>
